# Supplementary material for: Improving the efficiency of genomic loci capture using oligonucleotide arrays for high throughput resequencing
Source: BMC Genomics. 2009 Dec 31;10:646. doi: 10.1186/1471-2164-10-646 (PMC2808330; doi:10.1186/1471-2164-10-646)
Supplement: Additional file 2 — Oligonucleotide Capture Probes. The table lists the sequence and the chromosomal locations of the oligonucleotide capture probes used. [file 1471-2164-10-646-S2.CSV]

ProbeID	Probe Sequence	Chromosomal Location
PI374562797_4576	CTGGTGCCGGGCGGGACGTCCCGGAGCCCCGCCTGCCCGCGGGAG	chr1:000891670-000891730
PI374562797_4655	CAGGGCTCCCCCACCCGCTCCGGGGCCAAGCCACGAGACCCCTTG	chr1:000891877-000891937
PI374562797_3114	TGTGTGGATGCGAGCGGAGGGGGTGGGGGGCCCAGGGGAGGCCCC	chr1:000895450-000895510
PI374562797_3441	AGCATCCCCATCAGCCTGGGGCTCCCCAGACTCCGCACTGACGAC	chr1:000895694-000895754
PI374562797_5291	GCCATGGCCGCCCTTCCCTCCATGGATCCCTGAAGCTCCTCCTAC	chr1:000895859-000895919
PI374562797_4718	CCTGTGGCTGCGGAGCACGTGTGTGTATGTGTGTGCCCTCTCTGC	chr1:000896052-000896112
PI374562797_5203	CTCTGACCTCCTCCTCACAGGGGTCCTGCGGAGACGAACTCCCCT	chr1:000896286-000896346
PI374562797_3896	GTGGGCAGGGCGGTGCAACAGCAGCTCAGTTCCCTCATCGCCTGA	chr1:000896497-000896557
PI374562797_4796	GCGGGGCCCCGGGGCTGCCCCTACAAAGGCCTGGCCCTCAATCTC	chr1:000897248-000897308
PI374562797_4445	CCGACTCTTTAGTGGGGGCGCTGAGGGGTGCACCCCCCCGCCAGC	chr1:000897461-000897521
PI374562797_4606	GGGCGGGTGGGGAGGGGGTCCAGCCCTCACTCACCCCCACTCACT	chr1:000898034-000898094
PI374562797_4807	AGAGTTGCACGGGAGAGGGGCCAAAGGGCTCTTCCTGGAAGGTTT	chr1:000898359-000898419
PI374562797_2899	AGAGAAGGGGTGGCCTAGGCTGTTTCTAGCCGAGAAGCCCATTTC	chr1:000898673-000898733
PI374562797_4076	TCTGATGGGAGGTTGAGGTTCTGGGGGCCCCTGGCTGCCACCCAG	chr1:000899006-000899066
PI374562797_5023	GCAGCCATGCTCCCACCTCCCCGCACCAGGCTGTGACAGACCTCG	chr1:001129228-001129288
PI374562797_3093	ACAGGAGAGGACCCTTCCTCAGAGTGGGCCTGGACCACCCGGCCA	chr1:001129572-001129632
PI374562797_5130	GCCCTAGTGGAACCCCTGGCCTGTGTGGACTCCCAGAGGCACCTC	chr1:001130543-001130603
PI374562797_3257	ATGTGAGGCCCCAGTCGGGGCAGCCACCTGCCGTGCCTGTTGGAA	chr1:001256519-001256579
PI374562797_4561	CAGGCACGGCCACCACGCCTGAGCTGGAGGTGGCTGGCGGCTCAG	chr1:001258094-001258154
PI374562797_3688	CCGTTCCAGTCTCCCGTGGGCATGCCCAGCCGAGCAGAGCCAGAC	chr1:001258432-001258492
PI374562797_5260	GTCTCTTCCGCCGGGAGGCCCGCCCGCCAACGGCCTGCGCGTCTG	chr1:002313004-002313064
PI374562797_4727	TGAAAATAGGGCCAGGATTTCACACCCGTGAATGCTTTTTACTGAAAAGTATTTTG	chr1:002317013-002317073
PI374562797_4148	CATTTTGTGGCAGGGTCAGTACAGAAGTTACAGGACCTGCTTCATG	chr1:002318345-002318405
PI374562797_3307	CTCAGGCTGATGGACGGTCAGAGTGCACCACTGACTCTCTTTCCT	chr1:002320644-002320704
PI374562797_2866	AAAGGTAGAACTGTGATGGGAATGAAAAGAGGTGCCCTCCCTGAT	chr1:002322086-002322146
PI374562797_4008	GCAGGTGCCCGGTGCTGGCTGCAGATGCGGCGCTAACCTTCTCTC	chr1:002323436-002323496
PI374562797_4611	AAGTTTTTTTGGCCCCGGCGAGGGGTGTCAGATTGAGTGCTCTGT	chr1:002975534-002975594
PI374562797_4062	GCAGAGGCTGTGTGCAGACTCCAGCACACAGGGCACCTCTGACTC	chr1:003291506-003291566
PI374562797_3401	CTCTCCAGACACCAACAAACCACACTCACCCTTTCTCTCTGGTCT	chr1:003302845-003302905
PI374562797_4364	GATAGCCCTGGGCTGGGTCTCCAGCTCACTCACCACCACCTCGTT	chr1:003309145-003309205
PI374562797_4390	CTCCCGGGCAGAGGGCAGGTAGTCGGGCCCCGCAGTGAGCCTCGT	chr1:003311093-003311153
PI374562797_2977	CAGAACCAGGCCAAGGCGGGTGTCCAGGCAGGGCACGCGCCAACG	chr1:003311849-003311909
PI374562797_3925	CTCGGCGGGGCGGGCGGCTCGGTGGGGTACGTAACCCTCTGTGCT	chr1:003320917-003320977
PI374562797_4881	CTGAAGACAGGTGAGAGTCAGCTGAGTCCATAACCTCCCACTCTT	chr1:003324182-003324242
PI374562797_4948	ATTTCTGGGAAATGGCCATGTAAGCCCACCCTAATCCTCCCTCAC	chr1:003325021-003325081
PI374562797_3010	CGGCCTGCCATGCAGAGCCGGGGCCTGCACTGAGGAGCGCGTGTG	chr1:003331935-003331995
PI374562797_4262	CGGTTGGTTTGCCCCACGGAGGGAGGGGTCCAGCGAGAGGCCGCC	chr1:003332405-003332465
PI374562797_4156	CATGGGAAGGACAGAGACACCCAAACTCAGTCAATCTCCTCCTGC	chr1:003337226-003337286
PI374562797_3362	AGCATCAGAGAGGCGGCCAAGGCCAGGCTGCTGACAGCAGGCCTT	chr1:003338320-003338380
PI374562797_5329	GACCCCGGGGGCATGCTGAGGCGGAACCTGCGGAACCAATCCTAC	chr1:003369912-003369972
PI374562797_3804	GGCGCAGCCTTTTGCAATCCCCCAGGGCCACAGGTTACCCTCCTT	chr1:003373522-003373582
PI374562797_4945	CAAGCATTGGTCACCGAGGCACGCCCGTGTCCAGCGTCACTGTGG	chr1:003375787-003375847
PI374562797_3287	GTCTGTGTGTGCACACGTGGGGCCCGACCACCAGGCCCGTGGCAC	chr1:003379432-003379492
PI374562797_3641	GATTTTGGTACAGGCTGGCCATGCAGAGCCTGGAAGGACAGCCTT	chr1:003379747-003379807
PI374562797_2916	TCCACACCTGGGATGCCAGAGGGGACTTTCTGTCCCATGTCTGTT	chr1:003381062-003381122
PI374562797_4702	GTGGGCTGTGCCAGGGCCCTGTAGCACCAGCCTCTCACACGGGAA	chr1:003382324-003382384
PI374562797_3030	CTGCTCACCCCGGCTCTGTCCCCCCCAGTCCCTCGCACTGATCTC	chr1:003384229-003384289
PI374562797_3081	CAGCAGCACTGGGTAGGAGCTGGGTGGGACCGTCCCACCGACTGC	chr1:003384778-003384838
PI374562797_3547	CAGAAGTCAAGGAACATCAGACGGGCAGGATCGGTCTCCAGGCCT	chr1:003385871-003385931
PI374562797_3723	GTTGGGGAGTGGAGCCTGGCCCATGCCTCCCGACAGCCCTGTGAT	chr1:003386166-003386226
PI374562797_3739	GAGGACAGAGCACGAGTTCCCAGGGTGCTCAGGTGTCATTCCTTC	chr1:003588687-003588747
PI374562797_3063	AGGTATTGGGGTGACACCCAAACTGGGGACTGACGCTTCTATTTT	chr1:003589414-003589474
PI374562797_3225	GGACAGGGGTGCAGTTGGGACCACTGGTCTCACCCGCTCCCTCTC	chr1:003628375-003628435
PI374562797_4272	CTAGCACAGGGGTGGGCACCTCTATGCACCTCTCTGAAGTGTCGA	chr1:003629708-003629768
PI374562797_5212	CTTAGTGGATTGGGGCTGCGTGCTGATGCTAGCCCCTCTCCCTGC	chr1:003633469-003633529
PI374562797_3822	GAAGGTGGGCAGGTTGAGGGTGGGCAGGGTTGAGCTCACAATTCT	chr1:003633982-003634042
PI374562797_3204	CTCCTCCCGGAAGGAGGCCTCACCCTCTGGTCCTGCCTGCTCACC	chr1:003634483-003634543
PI374562797_5083	CCCCTCCCGTGGGGGTCTGGGGCACGTGGGCAGAGATCTGCTCCT	chr1:003635681-003635741
PI374562797_4574	CATGGGTGGTCGGTGGGCACGAGGCTGCCTTGCTTCCCACCCATG	chr1:003636354-003636414
PI374562797_4535	CTGGGTGGAGGCTGCACCTGGATGCCCAGCCTGGCTGCCCTGATG	chr1:003637281-003637341
PI374562797_3689	CGCAGCCCTGTGCTCGGAAGCTAATGCTGCTTCCTTTCTCAAATT	chr1:003637817-003637877
PI374562797_4544	CAGCAGCAGGCAGGCCGGGCCCGGCGGGCACCCGTGTGCATGCTG	chr1:006088972-006089032
PI374562797_2874	CCTCCACCCAGGGGCACGCCAGGGGGCTCGGGCCGGGGCACACAG	chr1:006089193-006089253
PI374562797_3557	AGCCAAGAGCGCTCGCTGGGCAGGAGGAAGGGCGGGGGGCTGCAC	chr1:006092372-006092432
PI374562797_5187	CTTTGCGAGGGTCCTCCTGACACCGTCCCTCCCTGCCCCGTGCAG	chr1:006092971-006093031
PI374562797_2816	GTCTAGACTCCTGGGACCCACAGTCAGGAAGCCTCAGCTCTCTGC	chr1:006094717-006094777
PI374562797_4059	AGGGCACCCTCAAGGGACCATGGGGCACAGGTAGAGAACACAGAA	chr1:006095486-006095546
PI374562797_3064	CTTCTCTGAACCCAGGCCTGCTGAGGCCAGACATGGCACTGGGGT	chr1:006103682-006103742
PI374562797_3206	CTGAGAAGGTCCCCAGACCCAACCTCCACCCCACACACACCACAG	chr1:006104071-006104131
PI374562797_4763	CTAGGGGTTTCTGTGACCTTGCCACTTTCCATGACCCCAGTGCCC	chr1:006106525-006106585
PI374562797_4745	CACCAGGAGCCCAGGCAGCCACCAGGAAGGGCCCTACAGAGAGTT	chr1:006107094-006107154
PI374562797_4915	CTGCCCTACTCAGGGGCAGGTGGTCACACCCTGGGCCACCACCTA	chr1:006107677-006107737
PI374562797_3941	CTCCATACCCCAGGGGCAGCAGGAAGCAGGGGCAGAAAGAGATGC	chr1:006108101-006108161
PI374562797_3906	ATCAGCTCCCCTGACATGGCCTCAGCAGTAGCCCAGACCACTAAC	chr1:006108343-006108403
PI374562797_3660	ACAGAATCCTGCCCCACCCTCCGCCTCTGGGTGAGGGGCACCAGT	chr1:006109149-006109209
PI374562797_3566	ACACAGTGGGGGGCGGGGCTGCGGATGGAGGGCGGGGCTGCGGAT	chr1:006110623-006110683
PI374562797_3039	CTCCTCTGCAGGAGCAGCCACCTGGTCGGAGGAGGAGCTGAGGCT	chr1:006111076-006111136
PI374562797_4636	CTGGATGGGTGTCTCAGCCGGGCCACCCCAGTCCCCTGCCACGCT	chr1:006111415-006111475
PI374562797_5061	AGGACAGAACCTGCCTGAGGCCCGGGATGAGAGGCCCCCTGGGAG	chr1:006112781-006112841
PI374562797_5159	TAAGAACCAGGCCTGGGAGAAGAGGCCAAAAAGGAGTCTCAATCA	chr1:006114208-006114268
PI374562797_4242	CAAGCATCAGGGCAGGATGCTCTCTGTGGGGTGTGGAGCCGGGGC	chr1:006116705-006116765
PI374562797_3732	CACAGGCACCTACCATGGCGGTCATGGAGAAGCTGCCATGATGGC	chr1:006117295-006117355
PI374562797_3799	AATCGACCCAGGAGACCAGCCCAGGGGAAAGGGCGAGCACAGGCT	chr1:006117807-006117867
PI374562797_4562	CTATTGATCCGTCTTCACTGGGGCCACCCAGCCCCACCACCACCT	chr1:006119094-006119154
PI374562797_2889	GCCTGTCAGGGGGCTCTGGGCGGCCCCTCGCCCCGGGAAGCTCTG	chr1:006119305-006119365
PI374562797_5104	CCTGAACTAGACCGGGGGCCTTCCTACCGTCCTTCCAAGGATAGC	chr1:006124705-006124765
PI374562797_2841	GATGCCGTGAGACCACCTGCCCTTGGCCAGGACCAGCCACCCCTC	chr1:006124991-006125051
PI374562797_3264	CACATTCAAGTCTGAGGTGGGCAGGCCCTGGCAACCCCACCCACT	chr1:006126400-006126460
PI374562797_4379	GAGCAAGGCTCAGCCCAGGAGCAGGTCCCGGCAGCCTGTGCCTAG	chr1:006126601-006126661
PI374562797_4140	TTTACAGGGCAAAGAAGCTGACGTGGCCCGGCCCCAGCGATGGGC	chr1:006128789-006128849
PI374562797_4502	AGGAGGGTCCAGGGCTCACCAGGTCCCGGGCCTTAGCACAGCCAC	chr1:006129242-006129302
PI374562797_3297	AAATGAGGGCACAGGGGTGGGGGAGCCAGGCGTGGCCCCGCCCCC	chr1:006131823-006131883
PI374562797_5201	CTACTCGTGCCCCACTACATCCACCCAGCAGGCCAAGAACTCTCT	chr1:006133609-006133669
PI374562797_4342	CTTCTCCTATAGGGTCTGAAAGGGACCTCTTCCCAGCGGGACTAG	chr1:006137237-006137297
PI374562797_3240	ACTTGGTACCACCAGAGGATGTGCGGGCCTGGAGAACAGCCCTAG	chr1:006138176-006138236
PI374562797_3991	ACAGGCAAGAGGCTCAGCCCCCTTAAAGGGGGATGTCGCTCTGTC	chr1:006141913-006141973
PI374562797_3875	GCAGATGCAGCCACAACCCCACCCGCCCCAAGCTCGCCGGCGCAG	chr1:006150727-006150787
PI374562797_2951	AAAAGGCGGGCTGGGCACTGGGTGCACGCAGGCCACACACACACTT	chr1:006175507-006175567
PI374562797_4002	CAGTAGGTTTTCTCAACAGTATCTCAAAATGTTCGTGACCACCCGAGTG	chr1:006180229-006180289
PI374562797_3121	ATGTCACTGTCCTCAGCCTGAATGGGAGCCACCCTTTTCCCCTCC	chr1:006216051-006216111
PI374562797_4923	TACAGACCCTCTGATCTGTCCACCCTCGCCTGAAAACCAGTATTT	chr1:006217463-006217523
PI374562797_4078	GTAGGGTGCCGGGTGCGGGGTGCAGAGCGCGCGGCAGGGCAGGGA	chr1:006401818-006401878
PI374562797_3219	GAGCACCCCGTCCCCCTGCCCCCGCTCCGCGCCCCAGGACCCTCT	chr1:006402184-006402244
PI374562797_3349	CGGTGGTTAGACGGGTCCCCGGAGTCCCCAGCCCCGCCCCCAGTC	chr1:006402353-006402413
PI374562797_4802	ACAGGAGTGGGTCAGGCAGGGAGAAGGGGGTCTGGGAGTAGAGAG	chr1:006447129-006447189
PI374562797_4850	CTTCAGAAAGGCCTGTCCTTAGGAACTCCCTGCCAAGCACTGAGA	chr1:006447665-006447725
PI374562797_2990	GCCACCTCTCCAGCCCTGCCTGCCCCATGCCTCTCCCACCCCTGT	chr1:006448017-006448077
PI374562797_4289	CTTCCTTCACCGAGGCTCTTGGGACAGGGCTCAAAGCTGCCCCTA	chr1:006448646-006448706
PI374562797_4265	CTTCAGGAGTCCTGGGCTAGAGTACTTGTCCTGGTTTGACCTGCT	chr1:006451619-006451679
PI374562797_4469	ACAGAATGGGTTGTGACCAGCATCTCCCTAATCTGCCTTGCCCAC	chr1:006451912-006451972
PI374562797_5333	CAGAGACGATGGCCCCCACCCATCACAGCCCCTGACCAGGAACAG	chr1:006452121-006452181
PI374562797_4095	AACCAGTGACTGGGGCCCAGGAGGTCCCTAGGAAGGGCAGGGCAC	chr1:006452813-006452873
PI374562797_4665	CCAGCTGGGCCTTCCTCTCTCCCAGCCGGCAACCCCCGCAGACAC	chr1:006453083-006453143
PI374562797_5249	TCAGGTCCAGGGTCATGACGGAGCAGAGAGCCGCGCAGGGGGGAC	chr1:006453312-006453372
PI374562797_5234	GCCCCGTCCAGGGTCCCGTCCTCCTGCGCCCCCGCCCACGGCACG	chr1:006453567-006453627
PI374562797_3977	GTGGAGGCTTTTCGGCGCCCCAGCCCTGCCTCAGTGCCCCCGCCT	chr1:006454065-006454125
PI374562797_4108	AGACTCAGCTGAGGGCTGTCAGAAAGAGGGGGGCAGGGTGGCCAC	chr1:006455104-006455164
PI374562797_3954	GAGGGCTGTCCTCCTTTCGGGACAAGGAGGGAGCAGCACTGTGGC	chr1:006455563-006455623
PI374562797_3798	ATACCCTGGTCAGGGTCAGGGGTCATGGCCAGCCAGCTGCCTGAC	chr1:006455828-006455888
PI374562797_4529	TGTGGGCCCAGCCTGGGCCCCTTCCCACCCCCTCCCCTGACACAC	chr1:006456590-006456650
PI374562797_4532	ATCTCCAGGAGGCTCCGCCAGTCCCAGCGGCCCCATTTGGCCCAG	chr1:006457028-006457088
PI374562797_5017	GAGCCTGCAACATGGGGCCACCCCTACTCCCAGTCCCACTTCCAC	chr1:006457624-006457684
PI374562797_3406	AATGTCTGATCTGAGACCCAGCCGTGGGGCCCTCCAGGTATCTCT	chr1:006458508-006458568
PI374562797_3560	TTTCCGACAGTTACTGAAACACTGACACAGGAGCTCTGGGGGCCG	chr1:006460106-006460166
PI374562797_3076	CTGGCGCCTAGTCCCACCCCCCGTCCGGAGCGCAGCTCCCACTTC	chr1:006473022-006473082
PI374562797_3565	GATAGAAAGGGCAGTTAGAGCCCTGGCCCCTCTGCCCCCGAGGGT	chr1:006479070-006479130
PI374562797_4652	ACTGAGCAGCCGCTTCGAGGTCCCCGCCCCCGTTAGCTGGTGACT	chr1:006618694-006618754
PI374562797_3972	GACCAACATGTGGGGTGTGGAGTGTGTCCCCTACAGCCCTCGCTT	chr1:006620872-006620932
PI374562797_2857	ACTTGGGTAAAGCCTGGTTGAGTGAAGGTGACAGGCATTCCTTGA	chr1:006627135-006627195
PI374562797_3549	CACTGTGAAGACCCGCATGCAGTACCAGTGTGCTTCCATTTTAGC	chr1:006627618-006627678
PI374562797_2949	CTTGGGAGGAGGGGTCCTCCCAGAGCTCTGTCTGCAGGAGATGAT	chr1:006628366-006628426
PI374562797_4599	GAACACACAGTTCTAGTCTCCTAAGCCAACAAAGACCACCAAAGAGG	chr1:006634106-006634166
PI374562797_3098	GAGAGTGTAAATGTTCAGAAATAAGGCTTTGCACAGACAACACAACTCAGCCAATA	chr1:006635406-006635466
PI374562797_4998	CTGCTTGGTGTGCTGTGCCTCATTAACTCGAGCCCTTGCTGTACT	chr1:006636488-006636548
PI374562797_3582	GACCTGGCTTCTAGTTATGAGGCCTTTTCATGAAGTGTCCTCATGAAAC	chr1:006650286-006650346
PI374562797_3542	GGTTTTGGGGAGATGTTCTGTAACTGTTTAATGACTTTTCTGGAACACCAGA	chr1:006660971-006661031
PI374562797_5143	AAATCGCACCTCCTAAAAATCGAATATCTGTTACCAGGATGTTTCTACAAAGTCCG	chr1:006663485-006663545
PI374562797_3624	CCTCCCGAACGACCGGGCTCGGCCTCAGCCCCCAGAGCGTCCAGC	chr1:006684306-006684366
PI374562797_2904	AAGGTCTCACCCAGCTCAGCTGAGGTAACTCATTTTGCCATTTCT	chr1:009692999-009693059
PI374562797_3633	CCACCTCCCAGTGGCTGCCTTGGGTGGAGGGGCTGACCGGTGACT	chr1:009698116-009698176
PI374562797_3576	GTGGGCCGTGTGGCCGGGCTGGCCCTGCCTGCCCCACCCGCTGAC	chr1:009698424-009698484
PI374562797_4700	GTGCCCCAGAACCCCGGGGGGCCTCGAGGGCAGAGGACTGACCTC	chr1:009699015-009699075
PI374562797_5003	CTGGGAATCCTGGTGTCCAGGGAGTGGTTGGGGCCGCCCCACCAG	chr1:009699534-009699594
PI374562797_2906	ACCATAGGCCAGGGAGACAAGCTGCACTTTGAGCCGTGTTAACAG	chr1:009700112-009700172
PI374562797_4972	ACACCTTAAGGGGGAGGGGAGAGGGGCTGGGCCTCTGCCTCCTCA	chr1:009701269-009701329
PI374562797_3051	CAGGGAAGCTGGGTCTGGAGGCCCCTGAGTGGCTGTCCTCACCTG	chr1:009702496-009702556
PI374562797_5156	AGTGTGAGGGTCCCAGAGATGCTGGTCACCCCTCTACAACTTCAT	chr1:009702687-009702747
PI374562797_3443	GTGGGGGGCATGGAGCCGGCGTGGAACCAGAGCCCTCACTCCTGC	chr1:009703317-009703377
PI374562797_4323	GGCTGCCGAGGGAGCTCCCTCCTGTCCTGAGTCGGGGAGCTCCAG	chr1:009704019-009704079
PI374562797_4776	TAGGTCCTGCTGGGCGGGAGGGGCTGCGTGGTGCTGCCTGGTGAG	chr1:009704336-009704396
PI374562797_3563	CGTCTGGGAATCCCCAGGGCTGGGTCGAGGCTGGGACCTGCCCAC	chr1:009704550-009704610
PI374562797_2882	GTTCCTCCCACCCCTGGGAGGCCGGTAGAGGAGCCCCTGCTGACT	chr1:009704819-009704879
PI374562797_4267	GTGTAGCTGGAAGCAGAGAACCTACCAGAAACTCACGCTTCTCCT	chr1:009705103-009705163
PI374562797_4612	CTCAAGTGGCCTCAGGGACAGCCCTTGACCATGCCATTTGCCCGT	chr1:009705700-009705760
PI374562797_4891	CTGTCTCCCCTGGATTCTCTCCTGTCTGACACCTTCTCAATCCTC	chr1:009706851-009706911
PI374562797_4533	CTCTGGCCTGTGGCTGGGAGTTCCCAGAGCCTCACTTCCTCTGTC	chr1:009707379-009707439
PI374562797_4467	TCTAAGGGAACCACAAGTCGGTGCCCCTGGGACTTGTGCCACTGC	chr1:009853762-009853822
PI374562797_3959	CTCCCTGGGAGACCCTCCCTGGGGGCCCGCTGCCTGACACCCCAC	chr1:009854544-009854604
PI374562797_5339	CCACCCCACACTACTGTATGGCCACATTACAGAGTCCTTCCCCTG	chr1:009860480-009860540
PI374562797_3655	ATGTCATTCTCTGGCAGAATTGTGTTTCTGCTGATTAGTTATAGAATGCCCTTTTCC	chr1:010054603-010054663
PI374562797_5307	GTCGCTATTACAAATAACTTGAACATTATTTCACATGGGGCTTCATCCTTCCTGTGT	chr1:010078036-010078096
PI374562797_3391	CAGCAGCTACAGTGACATTGTGCGGATTTATAAAAGGTAAAAGGCTTGTTTGTCTT	chr1:010083683-010083743
PI374562797_2911	GTATTCCTATTGAAACACCTAACTCATACCTCTTATTTGAAATTAACCTGCAAATCTTCT	chr1:010085523-010085583
PI374562797_3535	TTATTCAAGGGCTGTGTAACCTGTGTTCGAACTGTGTGTAACCTGTTCTTT	chr1:010088091-010088151
PI374562797_4821	GCAGAAATGCAAACTCTGCCAAAAATAATCAAGAGATAAGAATCAGAATTTCTTCTTGTC	chr1:010100034-010100094
PI374562797_3601	TCTTATTTTTAACAGCATGGAATTGTATTGTTTGTTTCTTGTCGTCCTCACTTCCACCTT	chr1:010102088-010102148
PI374562797_4438	CGTGCCTCTGTAGTGAGTTGACTTCATCACCGTCCCTAATGTTCAT	chr1:010104537-010104597
PI374562797_3581	TTATTTGACATACTTCCCACTCTTAGATTCTCTTAAACTTATATTTCTGATTTTGTTTTT	chr1:010109369-010109429
PI374562797_3931	GAGTTTTCATTACATTTTTACCCCACCGGCCTGTTCAGCGGCTTG	chr1:010113075-010113135
PI374562797_3266	TGCCCTTTTATTCAGATTCTTTCCCAAATGTGCATTATATGTTGACTGCATTTTTTCCTT	chr1:010113290-010113350
PI374562797_4109	CGTGAAGTCAAAAAGGAATCATGTGCAAAATAGTTTTAATTTGTTTCTTCTTTTTAAAAA	chr1:010114944-010115004
PI374562797_5167	TGAATTCAGCTTTTTCTCTGATTGAGACATGTAATAGATTTTATTTAGGGAATGATGTTA	chr1:010119642-010119702
PI374562797_3772	CCCTGTAGGGACTTAGCTACTGACTGATCTTTGGGTGGGGACATC	chr1:010129538-010129598
PI374562797_4302	TGTAATACTCCTTGTAGTTTGATGTACCATAATTTCATTTAATAAATTGTCCTTTTTTTC	chr1:010131759-010131819
PI374562797_3150	TCACCCAAGATGAGTTTCTCAGCAGTTTCTCAGCGGTCTCTTTCT	chr1:010133901-010133961
PI374562797_2907	TTGGGGCAATAACTGGATTTGGAAAGCAAGAAAATACATATCCCTCAGTACCTT	chr1:010140931-010140991
PI374562797_3695	GGGATTTGCTGTGGCATTTTGCTTCAGGGAGATGTATGACCATGTACAATATAAT	chr1:010143717-010143777
PI374562797_4226	TTTGCTGAGCTGATGACCAGGACCGAGCCTTACTCAGCGTCTGTT	chr1:010150711-010150771
PI374562797_4744	AATGGGAGTTTTTGGTCCTTTTCACTTGTCTCAACAGCATGAATTGTCCTATTATC	chr1:010153713-010153773
PI374562797_3982	ATTTTCTGCAGCTCGCTTTTTTCCACCTGACGTACATTTACGTCTCACATT	chr1:010161219-010161279
PI374562797_2917	GGCTTTGTTTTCTTTTTCAGTCGTGGGCTCTCAGTAGATTAGAGTTTGCTTTG	chr1:010161991-010162051
PI374562797_4068	GGCCTAGGCTTGGGACCTGATTGCTTATTTTAACAAAGTCACTTTGAGAG	chr1:011090755-011090815
PI374562797_3151	ACCACTCAGAGAGGAAAGTGTGCTCAGATTTTATGTCCCTTTTAAGTAAACACATG	chr1:011091864-011091924
PI374562797_4921	ATAACACAGCTGCTATTTTCTTAATGAGCTAGTCACTGGTGCGGTTCCTCA	chr1:011092223-011092283
PI374562797_4498	CACTCTACAAACACTCTGCACAAGGGGGAGAGCCTTTGCGACCTC	chr1:011095426-011095486
PI374562797_4838	GTGTTCTCAGAAGGCTGTAACTGTCCTGATCCCATTTGGAAGCAG	chr1:011097387-011097447
PI374562797_5279	GGGGAAAAGTGATCACCCGGGAAGATGAGGTTGGGGTTCTAGAAC	chr1:011097970-011098030
PI374562797_3389	ACCAAATGAAACCATTCAGGAAAACTACAATGGAGAAAGAAGACTAAAAAAACCAAATTA	chr1:011099578-011099638
PI374562797_4310	CATCCTATTGCGAGTGGGGGTTCCAGGAGAGCGCAGGTCTGCAGG	chr1:011103820-011103880
PI374562797_3899	AGAAAAGCAGCGCTACGGAGATTCCCTGCCACGGAAGGGGCACTA	chr1:011104553-011104613
PI374562797_4271	TACACGAGACAAATGTAGGAAAAAACCAGAAGACTTCTCAAATTGTTGCCATTTCAG	chr1:011107072-011107132
PI374562797_2987	TCTCAGCCAGTGTAGGAGGGAGAAGTGGGTGACAGAAGTGCACAA	chr1:011109196-011109256
PI374562797_3904	CATTCATAGACAGTAAAACAGAAAGGACTATAATGACAGTTAACCCTGCCAGGAGC	chr1:011109584-011109644
PI374562797_3056	TCATTTCATTTTTTTTTAGTGGCAGAATATTTCTACAGGGTTATGTCCTTTCGTGTTTTT	chr1:011110198-011110258
PI374562797_4125	AAACAATCCCACTTGCGCCCACCAGCTAAGGGACCAGGGTCTATG	chr1:011110578-011110638
PI374562797_4968	AGCTTTTGGAAAGGCTGACCACCAAACCAGTGGTTAGATGAGAAAC	chr1:011111028-011111088
PI374562797_5191	CTTGTAAGAGGAGACACACAGAAGAGAGACTTGGAGCCACCTTCA	chr1:011111429-011111489
PI374562797_4472	TTTACGTGTGACTTCTAGGTCTTGCCATTAACATGGCCTACCAGAGTTG	chr1:011112312-011112372
PI374562797_3251	AGCACACAGGAGGACACGAGCCAGCCAGGGTGCTGGGTCTCACAG	chr1:011115654-011115714
PI374562797_2855	CTTGCTGCAGAAGCTGCTGGGATGACAGGGCTGGAATATGACTTG	chr1:011116925-011116985
PI374562797_4259	GATTAGGCGAGCATTCTGGAGAAGGTGGTCTGTTCTGGATGCATT	chr1:011121878-011121938
PI374562797_3308	GAACTGGACAGCCCAGGGACACCATGGGGCCCTACCTGCCCATGT	chr1:011122107-011122167
PI374562797_3500	GGTCCTGGAAGGGGTAGGGGTAGGTGGGTGAACTGGGGCTTTCTA	chr1:011127222-011127282
PI374562797_5313	ATAGCCCATTCTGAAAAAAGTATGGAAATAAGCCTCAAAAATGACAATGTGCAGAATAGT	chr1:011127542-011127602
PI374562797_3663	GCTTAGAAGCACTACAATCTTTTCCTCACTGAGAGATCTGGGTGCATGT	chr1:011129250-011129310
PI374562797_2976	ACTCTTCTGATGCGAGCCCCTAGCCTCACTCACCCCATCCTTCAC	chr1:011132700-011132760
PI374562797_4575	TTTCAAATCCAAAGATCAAAGAGACGAAGTCTCTTGCAGCCACACATGC	chr1:011139726-011139786
PI374562797_2892	CCAATAACTCCCTAGCCAAGTCTCTACCTCCTGCTTTTCCAAAAAGAATG	chr1:011150016-011150076
PI374562797_3450	AGTGGGAGAAGAGAGGTCATTTTGCATGAAGGCAGCAATTAAAAAGGG	chr1:011181832-011181892
PI374562797_4858	ATGCTTCTCTCCTCCCACCAGCTGGTTCCCTGTCAGCCTCCATCT	chr1:011182115-011182175
PI374562797_3786	TAATAAAAACTAATTTGTATATATCGTTTTCTATGTGCTGATCTTCTCCACCCGCCCTGA	chr1:011187135-011187195
PI374562797_3315	AGTTAAAAGTTTTGAGTAAGTGAGAAGAGCAGAGCTCTCCTTTCCCAGTCAC	chr1:011191886-011191946
PI374562797_5192	GCCAAGATTACAAGAATATCAAGTAGTAAAGACAACAGGGACTTCAGAACAGAAAAGAAG	chr1:011193388-011193448
PI374562797_3029	TCACAGACAAAGTCTTCTTTCCAAATAAGGCAGAAGAGCACCTGTCTGT	chr1:011194886-011194946
PI374562797_2859	TTAAGAAATGAACATTTTCAACAAAACATTAAAGCTTAAAGATTGCTAGTCCCAAAGAGG	chr1:011195370-011195430
PI374562797_4081	CTGATCACCCAGGGACTCAGAGGAAATCAGAAAATCTCTCTGGAG	chr1:011195973-011196033
PI374562797_5118	ATTCAAACTTGCTTCTGAGCCTTCCTTGACCCAAACATGGAAGAGG	chr1:011198722-011198782
PI374562797_3162	CTAAACACAACCAGCAAGGGCTCTGTGAGTGAGAACTTGGCAAGT	chr1:011213499-011213559
PI374562797_4752	TCTCTTGCCATCGTCCCAGCAAAGTCTTTAAAGACCAAGTTTGCC	chr1:011213874-011213934
PI374562797_3805	TTTGACTTCCTTAGAGGTTAGTTTCTTTTCCACCCTATCTCCGCTATGGAAAAA	chr1:011215972-011216032
PI374562797_3572	CATCTCCCCATATGAGCTGATGACAACGCACAGAGAAAGCACCAG	chr1:011216717-011216777
PI374562797_4896	TTCCTCAAGCAGTTCTCACAGCGAGAGTCCTGTCTTCCCTGCCTG	chr1:011220417-011220477
PI374562797_5342	AAACTGGCTACTCCCAATTGTCCTAAGCTCCTTAACTCCCCTAGATTC	chr1:011220976-011221036
PI374562797_4307	TTTAACAGTCCCAACACTGGGGGCCAAGCCTCACGCTGATACAGG	chr1:011224127-011224187
PI374562797_3533	CGTCCTTCCTCTCCAACCAAATGGAGTGGAAGGTGAAATCATAACA	chr1:011225688-011225748
PI374562797_4273	TTTTCTGGAATCACCTGTTCCCTGTTTACCCTGAGATGGGTAATGATG	chr1:011230199-011230259
PI374562797_4507	TTTAGGCCAGGTGATTCTCTACGCAGATGTGCTTTGCTAGTGGTG	chr1:011238566-011238626
PI374562797_4219	AAGCAAAAGACCCCCCCATGACACCATCGTTCCCCAAGCCTGGCT	chr1:011239507-011239567
PI374562797_4213	GCAGTGGGCACAAAGGTGAGTGTGTTGTTTTTGTGACCAGAGACT	chr1:011241059-011241119
PI374562797_3049	AAATGTAAACCAGTGATGGTACATTTAGCCCACACATCCCACAATGACTG	chr1:011241822-011241882
PI374562797_3398	GCTGGCCGTGGGTCTGGACATTACGCCGCCCTAGAGGGGTCGTGC	chr1:011245019-011245079
PI374562797_3827	GTCTCCTCGAGCCACGCCCCTCATGTCCGTGCCCCACCCCTCCGC	chr1:011631661-011631721
PI374562797_4150	CAGCTGGCTCTCCCCTCTGCCTTACCCCGCTCCTCCCAGCCCCAT	chr1:011632353-011632413
PI374562797_3751	GAGAACTGGAGTTAGGACAGAGCGAACGCTCCCCCCTTCCCACCT	chr1:011632519-011632579
PI374562797_5139	AGGCGTCGGCTACCTGGGTCACCGTCTCCGTCCATCGCTGCGGAG	chr1:011636949-011637009
PI374562797_2820	ATTTGGGAGAAGGCGGCCACTGAGGGGCTTCCCTTCAGTGTGAAC	chr1:011640841-011640901
PI374562797_3032	GGCAGTCCTAGCCCCTCACTGCCCTAGTGGTGAGCCCAGCCCCTC	chr1:011641107-011641167
PI374562797_3444	AATCAGGCGCCCCACCCCCGCCCTGCCCCCAATCTCCGAGGCCCT	chr1:011641310-011641370
PI374562797_4955	CAAGGGTGGAGCCCTGGGCCGCATAAGGAAGGAACTAGTGCGGAG	chr1:011646698-011646758
PI374562797_3642	GACTAAGTGGGGAGGGCTGGACTTTGGATTTACACAGGGGGTCTC	chr1:011653840-011653900
PI374562797_4616	GGGGGGGCCATGCAGAGCACACCCAGGTATGCAAGCCCCCAACTC	chr1:011654502-011654562
PI374562797_3784	ACCCCTGGGGCCAGCCCTCGGTGGCTTGGACACAGGGCTCTCAAC	chr1:011655851-011655911
PI374562797_4826	CAGCACCGGGCCTCACTTCGTTAAGCAGCCCCTAAATAAAGCTTC	chr1:011657656-011657716
PI374562797_4190	GAACTGCGACATCACGTTTCTAGAGCCTGCGCCCAGACCCAGACC	chr1:011658232-011658292
PI374562797_5100	AACACAGACCAACCCGAGATAACCATGGAAATGCCAAGGGAAGAG	chr1:011658620-011658680
PI374562797_2793	TAAAGGGGTGGGTGTGTTGCCAGAGACACACCTGATGCCAGCTAG	chr1:011659422-011659482
PI374562797_4384	TGGACTGTGAGCACACAGGGACGGGGGTGAGCATGGGGTGAGATG	chr1:011660117-011660177
PI374562797_2984	AAGACTCCGCCCCCTGCTACGCCGGATCCCTCCCGGCGGGAATCC	chr1:011663613-011663673
PI374562797_4739	GAGGGAGTATGGATATCTGGGATCCACCTGGCCTCACCAGCTTTT	chr1:012067038-012067098
PI374562797_3678	CATAAGGCCTTTGCTAAGTCAGCCTGGCTTGGAGCTTCTCTGTTT	chr1:012079675-012079735
PI374562797_3983	ATCTCAAGAGCTATCTGGAGAGACGCCTTCCTTCTGTTCCCCTCT	chr1:012086953-012087013
PI374562797_2913	TATTCCGGGAGACTTTGGGTCCCCAACACTGATTCTGAAGGCACT	chr1:012092140-012092200
PI374562797_3303	TACTCGTGAGCACAGGCCTCCCTTGCCCCATTGGCAGAATTATCA	chr1:012092615-012092675
PI374562797_5285	AGTGAGGCCTTTGCCAAGGCGGCCTGGCCTGCAGCTTCTCTGCTT	chr1:012094472-012094532
PI374562797_4861	ACCCCCTGCCCTTGCCATACTGATCTTTCTCCGTGATCCTCATCT	chr1:012098151-012098211
PI374562797_4403	GTTAACTCTTTCCTGGAGACACCAGCCTCCTTGGCGCTGGTTCTC	chr1:012105858-012105918
PI374562797_5282	ATTATTCCTGAAGACCCACTTCCCTCTTCCCATCTTCATCACTCCT	chr1:012106289-012106349
PI374562797_2980	GCTGTCTTGTGTGGTTGCAGCAAGGCAAAGAGTGTGGGGCGTCTC	chr1:012108525-012108585
PI374562797_4222	AGTTCAGAGACTGGTGGGGAGGTTGGGGGTACCCTGCAGCAGCAC	chr1:012120803-012120863
PI374562797_3296	ATGGCAGAACCCAGGGGCGGCCCTGTTGATGGCAGTCTTCCCTTC	chr1:012171370-012171430
PI374562797_5055	ATGAGCCCAGGGTCCTGGCAGAAGGCTCGCCCAGCTGAGACCTCT	chr1:012173531-012173591
PI374562797_2843	TCTGGGAGGGCAGCGTGGGTGTGGCGGAGGCAGGCGTGACCGTTT	chr1:012174348-012174408
PI374562797_4367	CCAGCTGTCCCGCAGAGTGTCTGAGTGGTTGACAAGTTCGGATTG	chr1:012175005-012175065
PI374562797_3247	GTGAATGAGCCCAGCCACCCCAGCCACTCTGTCCCCTGCTGCCTC	chr1:012175437-012175497
PI374562797_3358	GCTGGCCCCTGGTACATTTGAGTTTGTTTTCTGTAGCTGTCTGAG	chr1:012176529-012176589
PI374562797_3861	GAAGGAAGAGGGGAAGAAAGAGCTGGCTGGTGGGCTGACTGCTCT	chr1:012184541-012184601
PI374562797_4251	CTCGCCTTCAGTGCGATAGACCTTTAAGCGTCACGTGACTCCCCT	chr1:015725869-015725929
PI374562797_3729	AAAAGCAAGACTGTCCAGGTTTCTGCCACTGAAACTCATTGCCTC	chr1:015728100-015728160
PI374562797_2937	GACAAGGACATTAAATGACTGTGCATTAAAAGTTACATCCTTTCTCACCGCCTG	chr1:015733249-015733309
PI374562797_4177	TTACTTAGCACTTTTTCCAGCTGCCATGGAGACATAAAAAGGCTTCATTTGGAT	chr1:015743411-015743471
PI374562797_3199	CTCCTGACTGGAGTATAATACAATTGTTAAGAATTAAATATTGAGACTAACATTCTATTT	chr1:015745779-015745839
PI374562797_3475	GCCCTACTTGATTTGTCATTTACATCTTTGCTGTAGTTTTATTTTCTTCCTCTCTATTAT	chr1:015747282-015747342
PI374562797_3952	GTAAAGAAAGCCCATCTATTTGCATTGAGAACACTGCATAAAATCTAGCTGATTCTTGGT	chr1:015758538-015758598
PI374562797_3473	ATTATAGGTGCTGGCCCTGCCATCAGGGATTGGTTATAAAGTTTTGTCTTTT	chr1:015761154-015761214
PI374562797_4899	GAGGGACTCTCCCTTCCGGCTTTAGTCCTGACCATCATCCATTTT	chr1:015763295-015763355
PI374562797_4359	TATTTTATCTTTTTTTAGCTGGAGAGAAGAAATTTTAACTTGAGCTAATAGTTTGTTAAT	chr1:015764931-015764991
PI374562797_4917	GGTGCACCACCATGGTTGGTGTTGACACTTTTTTTGTAAAACTCCTTTTTT	chr1:015765094-015765154
PI374562797_3536	CTTTTCAAAGTAACGGCTTTCCCCCTATCCTGACAGCATCTTAACTCC	chr1:015766111-015766171
PI374562797_4423	GAAGTTTTCTAATGCTGCTCATTTTCTGTTTGTCTTTTCACTAAAGTTTGTTGTTGTTGC	chr1:016108333-016108393
PI374562797_3211	TTAGTAGGTTGCTTATTTAGTTATAATTAAATTAGAAGAATTAATAACTTGGTTTTTTTT	chr1:016110113-016110173
PI374562797_4133	TTTCCATGATATATAAATATGCATTAAAATACTGTCTTCTCTTTTTACTCGGCCCCCATT	chr1:016115140-016115200
PI374562797_2861	ATATGGACTTGGTTCATTCTAATTTATTTTCTTGGGCATATTGCTAAGTTGTATTCATTG	chr1:016117938-016117998
PI374562797_4860	CTGAGAATTCTGTTGTAGTTGAATAGTAATTGTGAACTTTACTAATAGAAATTTTGCCTT	chr1:016118416-016118476
PI374562797_4865	ATTTTGTTGGGACTGACACTAAGTCCAGTGGATGAGGCTCTTACTTGTTTTT	chr1:016119882-016119942
PI374562797_3442	CAAATCTGATAACATTTTTCCATCATTAAAATTTGAAACTTGCATCAAACACCTCTTTTT	chr1:016121261-016121321
PI374562797_4525	AGCATGGCTCAGCGAGGGGCCATGAGCTCACTTCCTGTTTGTTTC	chr1:016136824-016136884
PI374562797_3746	GTTGGATGTGGGCTGCTGTTTGACTAGGAGGCCCCTGCTCACTGG	chr1:016137730-016137790
PI374562797_3960	TCTTAGTCATCTAGCCACCTCCTGCCCACCCAAGCCCCATCAGGG	chr1:016398162-016398222
PI374562797_5338	GGAGAGCGGGCGAGGGTCCAGCCCAGGGATGTAAGCAGCAGGGAT	chr1:016400794-016400854
PI374562797_5131	GGTGCCTGTCATGGGGAGGGGGAGCCTCCTCTCTCCCATATCCAG	chr1:016401428-016401488
PI374562797_3948	GAGGAAGAGAGCCTGGCTCCACTTTACCTACCCACCCCTGACTGC	chr1:016403771-016403831
PI374562797_3707	GCAAGGAAGAAACAAGAGCTGCCCCTTGGGGTCCCCATCCCGCTG	chr1:016404099-016404159
PI374562797_4950	GTTTTAGAGACGTGCTGGGGGTCCAGGGGGGGCCTCAGGAGCCAA	chr1:016404363-016404423
PI374562797_4269	GCCCACAGGTGTATCTCCCTCGCCCAGCCCTCACTGTGGCCTGTC	chr1:016404550-016404610
PI374562797_3558	CTACACCTGCCTGAGACTCCCTCCACGCCCCCGCCCCTTTCAGAG	chr1:016404943-016405003
PI374562797_4851	CCCAGATCTGGGAGCTGGCCAACCACTGGCTCCGTCCCCACCCCG	chr1:016405192-016405252
PI374562797_4792	CTTTTCCCCGTTTCCACACCGCAGCCCCTTCCTCCGTTACCTCCT	chr1:016406534-016406594
PI374562797_4882	AAGAGAGAGCGTCACGGCCCTAGTTCGCCTGCACCCTGTCTCGGA	chr1:016406687-016406747
PI374562797_4804	AAAGGGCTCACTCAGCGGGGAAAACTGGCGGGAAGAGAATGGGAC	chr1:016411514-016411574
PI374562797_2810	CTGACAAAGTAATGTGGTTTTCCACAATTTAGGACCTGTCCTCCTGCTAG	chr1:016451300-016451360
PI374562797_3178	CCTCTCCCGTCCTAACTGAAAGACGCTACAGTGTTTGCTGAATAGTTATTTTAAT	chr1:016452647-016452707
PI374562797_3763	TAAACCTGTTATTCCCAGGAGTATTTACCTTCAGGCTCATATGGAGCAAACC	chr1:016454723-016454783
PI374562797_3935	AAAAAAACAAAGAATCCACTGATTTAAGGCCTTTTCTTCCAGATTTAAAGAGTTTATCTT	chr1:016455618-016455678
PI374562797_4879	TAGAGTTTCCATGCCAAGGGAGTCACCTGGTAAGGAGGCAAAGAT	chr1:016493795-016493855
PI374562797_3375	AACAAGTTTCTGGAAATATGACCACAGGCAGGGTGGAATCTGCTTTC	chr1:016504815-016504875
PI374562797_3200	CCAGTCCCGGGCATAAAGGGCAGAAGGCGCCGGCTCCCCTCTGCG	chr1:016551267-016551327
PI374562797_3974	GTCCTTCTGGATCTGGCTGCCCTGTACTGGCATGGGGCGAGGGTT	chr1:017269100-017269160
PI374562797_3913	AAGGATGTAAGGGCCTGAGCCTCATCCCTCCCAGGGGCCCTCTGG	chr1:017270418-017270478
PI374562797_2995	GTCTCTCTGGGGCCTCCAGCTCGCCACTTCCTGTCAAGGCCCTGT	chr1:017273868-017273928
PI374562797_4465	TAATATATTGGTTTGCTGCTACCCCATTCACTCCAGCCTCGGGAG	chr1:017274691-017274751
PI374562797_4597	ACCCCAAAAGAGAAACAGTGACTTCCCCACTCCCACAGCCCCTAG	chr1:017278276-017278336
PI374562797_5044	TCCTGACCACTCTGTCTTATGAGAATCTCCAGGATCATGCTCCAC	chr1:017281557-017281617
PI374562797_4885	ACATGAAGCCAACTCTTCTTTGCTTGACCCGGGGGCCATGTCCTT	chr1:017282738-017282798
PI374562797_2770	CACTAGTAGGAGACCCACCCTGGCCCCTGGGGTTAGCCCCCTGTG	chr1:017285533-017285593
PI374562797_3567	CCACAACTGCTAAGGGGAGGAGGGTAGGTGGCTAGAAAGGTCTAG	chr1:017291420-017291480
PI374562797_4240	GACTGGGCATGAATCTTTTCACTCCTCTCATCCTGCCCCCCAAGT	chr1:017292579-017292639
PI374562797_4296	CTGTGCCCTCGGAAGCCCTGGGTTCAGGGTGGTGCCTGCCCTGAA	chr1:017294921-017294981
PI374562797_4846	AGAGAAGGACAACAGTGCCAGGCCCTGGGTGATGAAGGCACTGAG	chr1:017301999-017302059
PI374562797_3179	CGAGTCTGAGCGCGTCTCAGGATTTCTGGGCTCGAGATCTCGGCC	chr1:017318292-017318352
PI374562797_3979	AAACCCGAGGAGGCTCCTTCTTCCGTCTGTCCCCGGGTCTCCTAG	chr1:018830017-018830077
PI374562797_4409	GTACTCAGTGTCTGCTCTCCATCCTCACCCTGCACCTCTCTCCTT	chr1:018833314-018833374
PI374562797_5140	TGATATTAAAAGTATTTTCCTCCCCCCATCCCATCTTTCCACTCCTACTCT	chr1:018834122-018834182
PI374562797_4167	CTCGCTCCTCTGCTCCAACAACTTATACTTGCTCTTTTGCCTTTGAATTTC	chr1:018835254-018835314
PI374562797_4722	CACCCTTCCATCTCTCTAAGCCCCTGCCTTCTCCCTCCCTCTCCT	chr1:018890765-018890825
PI374562797_4453	CTACATGTGTTGCAGCTCTCTGCCAGGAACCTGGCCGAGGGGTCT	chr1:018899664-018899724
PI374562797_3745	TTCTGCTCTCAGAGGCCCAGCGTCCAGGATGAGGCCACTTGCTTA	chr1:018902105-018902165
PI374562797_4195	TAGAAAGGCAGCTGTGCATGAAGAAGGGGTGGAGGGGCTGGAGTG	chr1:019071815-019071875
PI374562797_4391	CCTCGAGACGTAACATCTAGGGTCTCCCACCAGGAACTCAGCTCC	chr1:019073474-019073534
PI374562797_4376	GATGGGGACACGGACAGGACACCCGGAGCACAGCACCAGGGCTGC	chr1:019074393-019074453
PI374562797_4614	AGGAGCCTCCCAGGGACCCAATCCCATCAGCCCCCCGCTGGGCCG	chr1:019076427-019076487
PI374562797_3806	CTCTTTCATAATGGCCAGGGGAGGGGTCCCTGGGGCCACACGGGA	chr1:019078311-019078371
PI374562797_3811	AGGTGAGCAGGTGAACGTCCCCTAGCCACCACAGCCTACACCATC	chr1:019080711-019080771
PI374562797_3360	CTCTGTCTGTCTGTTGGGACCAGGAGGACAACCAGCTGCCGCTGT	chr1:019082135-019082195
PI374562797_4859	CAGCGGTGAGATCAGGCCCATGGCATTGGGCTGCCCCGCCTGCTC	chr1:019082290-019082350
PI374562797_4932	TACGAGCTGTCAGAGAAAGAGGTCACATATTCAGGGGAGGGGCTG	chr1:019088373-019088433
PI374562797_2958	CTCAGGGCTGCTGGGGATGGCCTCTGCTCCATGCCCTGCACCTCT	chr1:019089023-019089083
PI374562797_5172	GAGGAAGACATGGGGCTTTGCTGCGGAGGATCTTTAAAAGAGAAA	chr1:019275751-019275811
PI374562797_4124	AGTCAGGGACAGGAGTGCAGACATTTTACACTCTTGCCAAAACCC	chr1:019276987-019277047
PI374562797_2920	GCAGCTTTTCAAAACTGATGATGGGAAATAGTGAGCAGCAGCTTCCG	chr1:019280360-019280420
PI374562797_5195	GAGGGGATCTCGGGCAGAGGGATGCAGGGTGGGTCTGCGAGATGC	chr1:019283515-019283575
PI374562797_4866	TTGTCCCATCCCCTGCAAATCCCCTCCATTCCACCATGAAAAATA	chr1:019285156-019285216
PI374562797_3042	CTCCAGGCCCACAGGCAGGCCTACTGAAGGAGCCATTCCGCAAGA	chr1:019285690-019285750
PI374562797_4343	GATGCTACCTAGAACAAGGGGTCAGGCTGGGCCCTCAGGACCGAC	chr1:019286827-019286887
PI374562797_5222	CACCTCCTCATCAACAGTGTGGGCAGAAATATGGGGACTCTAGGT	chr1:019287770-019287830
PI374562797_4880	TCTCAAGGTAAACTAGGGTAGTTATACTTGTACCCCTGTACCCTCACACTAC	chr1:019291830-019291890
PI374562797_4819	GCTGATGGAGAAGGAAAAGGAAAGGGCAAAGCGAAGGCAAAGCAG	chr1:019292324-019292384
PI374562797_4607	TCACAGACCTAGTTCGGCGTTTTAGTGGAGACTCTCATTTCACTATATGAAATCAA	chr1:019292960-019293020
PI374562797_4513	CTGTTGTGGGCAATGAGACAGTGCAGGCTCTCAGTGCCTGCAGAT	chr1:019293917-019293977
PI374562797_5250	AACTGAGAGGTCTTTCACACCCAGACTTCCAAGGCCCACTCTTCTT	chr1:019294556-019294616
PI374562797_5243	AGCTTCTTTCCACAGGGGCCTCTCCCAGTGCAGAAAGGCTGGCCC	chr1:019295534-019295594
PI374562797_3413	ACGTGAGCCGCTCATGAGTCCCAAGCCTCAGATCCAATGTGCAGT	chr1:019296204-019296264
PI374562797_5076	GTACAAGTCTGCATAAGTCAGAAAAGTGAAACCACACCTCCAAACGAGAAAG	chr1:019298608-019298668
PI374562797_3883	ACCAAGAGGCTTCATGGCAAAGTGGGCTGTGCTGACACTCGAGAG	chr1:019300531-019300591
PI374562797_3730	TTGGTCGAATGCACCTCGGCAGCCCCAGAAGGGACAGTGCCTTAG	chr1:019303095-019303155
PI374562797_3290	ACTAAGGGTTGTCCCTAAACAGATTCAGGATGCCCTAAAGGAAGGT	chr1:019303596-019303656
PI374562797_3393	GTAGAGTTTACATCAAGGTACAAGGGGGAATTAGGGAAGGGGCTC	chr1:019304059-019304119
PI374562797_5032	AAGATGAAAAGGCTCTAGAGCAAGTCTAACCACGCTCCTCATCCC	chr1:019304744-019304804
PI374562797_3213	AAACATATTGCTCAGAGTCTGGGGTCAGGGGCGCAGGGGGTGAAG	chr1:019305580-019305640
PI374562797_4084	GAGAGTGACAGAAGGCAGGGCTGTCAGAGCGCAGGCAGGACTTCC	chr1:019305848-019305908
PI374562797_5114	AATGAGGAGGGTGGCCGCCCTGCCCTTCCTTGTTAGACCCCTGCTT	chr1:019309107-019309167
PI374562797_4903	GGCCAGGACTGCTCCTTTGAGCCTCCTTTCCTTTCTCTGAAAATC	chr1:019309391-019309451
PI374562797_4057	AAGCTGAGAAACACAAGGCATGTGAGGGGAAGTCAGAGAGGACAG	chr1:019309753-019309813
PI374562797_5071	ACTGCTGTGAAAACAACACCAGTAACACTTGGACAAAACACACCCAAAA	chr1:019312710-019312770
PI374562797_5127	CTAGGAGGCAGTCTTCTGATCAAGACCCAAGCCCTTATCCAAATG	chr1:019312956-019313016
PI374562797_2783	CAGGTCTGCCCAAAGTCCAGATCAAGGCCACAGCCCTGAGTCTAG	chr1:019313822-019313882
PI374562797_3759	CTGACACTACTACAGAAAAATAACAAGGAATGTGCACAGCCCTGGCCTA	chr1:019314409-019314469
PI374562797_4735	GAACCGAAGGCAGCAACTGAGCTTCAGCCTTACAACCTGCTGCCC	chr1:019316232-019316292
PI374562797_4009	AACAAGAATCCCACTGGACCTATTGGCCTCAGGACTGTCCATGTA	chr1:019316834-019316894
PI374562797_3524	ATTCTTAACTCAAGAGAAAAAAGGTTAAATATGGCAAGTTGGCCCCTCTGACCATAAA	chr1:019318568-019318628
PI374562797_3796	AAAATAGAACTGCATTACGCACCCTGGCCTCACACCCTTGCAGAT	chr1:019319191-019319251
PI374562797_3377	CTATTACCTACTTGGCTAAGCCTTATCACATCCCCCCTCCCTGCC	chr1:019321844-019321904
PI374562797_4371	AGAGGTGAATGCAGATGTGTCCTCAGCCCAACAAGCATGCAGCTT	chr1:019323552-019323612
PI374562797_4685	GAGGAAAGAGAAGAGTGCTCTGAACAAAGGACGAGTGTTTCTTTGATGAG	chr1:019325457-019325517
PI374562797_2871	TAGCACTACCCAGACAATCCGCTTACCTTTCCCCAAACCCATGAA	chr1:019326634-019326694
PI374562797_4842	AACGAATGGGAACCTGAGAAAGGATCTCAGCCAATCCTGTTTCTC	chr1:019327222-019327282
PI374562797_4608	ATGCTTAAGGACGGTCCAATCATGACCTGACAGAGATCCAGGTGA	chr1:019327989-019328049
PI374562797_4104	ATCAGTCCTACTATTCCTGAAATAGTCTCAGATAGGCAAGCCTCTTAACTGTGAAG	chr1:019337018-019337078
PI374562797_4951	CAAGCAGAGATTCCTGTTTTGTCCCCACCCTCTGCCCAAGGAGAC	chr1:019338094-019338154
PI374562797_4283	CTCACAGCAGTGGAAACAAGGCCTGAGGGTCCTGGGGCCCTGAGC	chr1:019339799-019339859
PI374562797_3205	CAAACCCTCTTTTCCTGTGCAAGGCCAATGGGCCGCTTTGTTCTT	chr1:019340358-019340418
PI374562797_3697	GTCCACTGAATAAGAGCTAGAGGAGAGTTGTGAAGCTCCTCCTCC	chr1:019340658-019340718
PI374562797_3411	CTACTGTACCTCCCTCTCTCCCCTCCTCCCAAATACAGGCTTGAG	chr1:019342991-019343051
PI374562797_5255	CAAGCTAAAAACAATTTTCCAGATATTCCCTGGCTGCTGCGAGCTCTC	chr1:019343797-019343857
PI374562797_4416	TCATAGCTGTTCAAAGACAGAACTTACATCAGGCTTCATTACCAAGATTCAAATATCCCT	chr1:019344804-019344864
PI374562797_4567	GTAAGAATGAGAGGGTAAATAGGCATATGAAGCAGATCTCAGGACCACGG	chr1:019345837-019345897
PI374562797_4486	TACAATGAAAAGCTAACTTATTTGATTCCCTGTCAGCACTGCAATTTCCTTTCCCT	chr1:019347004-019347064
PI374562797_3323	CCACTGACTTCCTGCCTCTTCAGAAAGCTTCCATGTGCTTTGAAA	chr1:019347574-019347634
PI374562797_3249	AAGACACAGGAAGGTTCTGCAGTGAGTGGAATATGTAAAAACTGAAGCCAA	chr1:019349588-019349648
PI374562797_4747	CAGTGGCTCCCAATTTCGCAGTCACAATGAGGACAGAGTCTGCAC	chr1:019350654-019350714
PI374562797_2954	ATGTGTTCTCAAACCATATTGTTTGAGTCCTTCTACCCAGGGATTGATCC	chr1:019351324-019351384
PI374562797_3554	TATTCTGAGTCACTGTCTAGAAGACCACCATTCCTACTCCCCCAC	chr1:019352312-019352372
PI374562797_3895	AATGAATATACAAACATAAAAAGAGACCAGGTTCACAGCAAAGTAATGAATGGGAAAATC	chr1:019352779-019352839
PI374562797_5069	GTGGAGATCCCACATTGAATGTGGACATTGCGGAAGTTGAACATTAAATGT	chr1:019353929-019353989
PI374562797_3392	GAAAAAAGAATAGAGGAGTTGCTAAATAATTAAATCCGGAATAGAAGGAAATAGCAACAT	chr1:019354452-019354512
PI374562797_3686	GCACATAGTGATTCTGGATTTAAAAGTAGAAAAATTCTAGGACCATATCATCAAAGAACT	chr1:019355282-019355342
PI374562797_4630	AGAACAGGGGAGAGAAAATGACTAGAATCCACAGCTCAAGGCAATCAA	chr1:019355778-019355838
PI374562797_3107	ATCAATTTGTTTTGCTTAGCATTTAAGACAATATGACCTAAAGTAAGCGCACAAGAATTG	chr1:019356826-019356886
PI374562797_3414	GGGATCTCAATAAATTTGTTGGTTCCCACAGCCACCAAACATCATGG	chr1:019359122-019359182
PI374562797_2925	ATTTACTCTCACACCAATTCAACAGGCTCTGAACTCTGTCTGCTTACTAGG	chr1:019359928-019359988
PI374562797_5089	GGCTTCAGTAATCCCGTGTCACTAACAAGCCACCCTTTATAGCTCA	chr1:019360600-019360660
PI374562797_4958	CAAATAAGCTCAGAAGTCCCAACAATCGGTGCCCAGCAAATCTTCA	chr1:019360838-019360898
PI374562797_3230	CAAAAGCTTGGTACCATGCCAGTTAGTCATTACCTTGAGAGGTTAACTTCGA	chr1:019361431-019361491
PI374562797_4931	CACAGAGGTGAGAATCACCTTTCCCTTCACCCCCCATTGTCATTC	chr1:019362775-019362835
PI374562797_4266	AGCTATAAAGAAAGTAACCCACTTCTCAAGATCAATGTTGTAACCTACAGATACAACTTC	chr1:019363264-019363324
PI374562797_4093	GATAACTGCAAATATCAACGTGTTTCTGGGGTTGCTAGGGAAACACGAC	chr1:019363810-019363870
PI374562797_4711	CAGAAGATATGCACAGTATTAGCCGGACATCAAAGTTCCCATAAGAAGATTACTAAAAGC	chr1:019364260-019364320
PI374562797_3384	ACATATATAGCTCCTTGCTTTCAAGAGGCATTCAAAAAATATTCACTGAATAAAGCAAAA	chr1:019364667-019364727
PI374562797_2981	TGTTAGTACATTTCACTGATAGCAGCAGTAGGTCATAGGAAACCTGACTGTTCTC	chr1:019366033-019366093
PI374562797_3144	ACTGTCCCTCTTTAACCACAATAGAATACAGACATAGAGTCCTTGGGGCTA	chr1:019367038-019367098
PI374562797_4854	TAGGCTTAAGAACAAAAGACAGAATGGCTAGCACTCAGTATTTCTACCCTGGA	chr1:019368446-019368506
PI374562797_4509	AGAGAAGCCATAGTACTAGCAGTAGTAGCTGTTGTAATAATATTACTCAAAAGCACATTT	chr1:019369773-019369833
PI374562797_4808	GAGTCAATGCGGGATCTGCACGGAGTGAAGAGTGCATGTGCATCT	chr1:019371875-019371935
PI374562797_4107	ATATAATTAGCTGTGGCAATGGGCTATGGTAGAAACCAAGTTCTATCATTTAGGTTCCAA	chr1:019372192-019372252
PI374562797_3706	AAATTTAAAAGCTCCAGTAAGCACAAAGCACTTTGGCTTTGAATAGTCTTAGCAGCAAG	chr1:019372450-019372510
PI374562797_3787	AAATTTCTGATAGAAATGATCAATGATCAAACACAACCCAAAGACTTCTCAGGGTTCC	chr1:019373330-019373390
PI374562797_4043	CCCAGTAGGCTGATTCTGGTGGAAACCATCTGACCCACATATAAAATG	chr1:019373965-019374025
PI374562797_3724	CAAGCTTCAAATTCAACCCCACCAATGAGAATCAGTAAGTCAGTTTCTTATTAACAGTCT	chr1:019375603-019375663
PI374562797_3639	CTACAAAGAAGTCAAACAAATAAAAAAGGAAATAACTTTCTCTATAGGCCTTCTCTTACA	chr1:019378062-019378122
PI374562797_3623	CAGCCTATGGAAGCTGGTGTCATGAGCTCTTGCCTAGATGGTCAC	chr1:019382822-019382882
PI374562797_4153	CTGCCAACAGCCAAACTCCATGAGAAAAAAAATCCATCAGGCACATATCTT	chr1:019383027-019383087
PI374562797_4613	AAATTATCTGCTTCTCATACCCCTAGCTCCCCATGTCCACTTCCC	chr1:019384110-019384170
PI374562797_3259	TGAGAACACTCCTGTTGCACTCTATAGCTTATCTCTGGGAGAGAGAAAAGA	chr1:019385551-019385611
PI374562797_3873	GCTTGCTTGGCCAGAAGTGGATCCCGCAATCAATATGCTGATTAC	chr1:019386452-019386512
PI374562797_3598	TAGCTCCCTGTAAATATAAAATGTTAGCGAAATAAAACAAAATATAAGTTATAATCAAGT	chr1:019391199-019391259
PI374562797_3445	TGGAACTGGCCATACTCCCTCATTTGAACAATCAAGGTTCCCTTATC	chr1:019392444-019392504
PI374562797_4603	TTTTCATGGTTTCCTGAAAGTATATCTCTGCTTGACTGAGAAAATGAGACCAGATATAAT	chr1:019396152-019396212
PI374562797_3066	GAAGCACACTTAAGGAATTTTTGACAGCCCAGAAATCAGCTTTCTGATAACAGTTG	chr1:019396958-019397018
PI374562797_3953	TTTTTCTCCCCTAGTGTTATCATCTTAACAAAACCCACAGAGAAGAAGACATTTGACTAA	chr1:019397552-019397612
PI374562797_3579	ATGGAAAAGGTGCCATGGGGGTGGTCATGTGATCAGATCTGTCAA	chr1:019397810-019397870
PI374562797_4329	CTAACGAGAGGATAAACAATCCCCCTATTCACAAGCCCTCAGAAGG	chr1:019400729-019400789
PI374562797_4147	GTCCAGACGATCCGGCTCGAAATCCCCTCCCCCCACAACAGCGTC	chr1:019409084-019409144
PI374562797_3857	CAGCTCATCCCCTCCCGGGTGGGGCTCCCTCAGCACCAGCCCCAG	chr1:021796971-021797031
PI374562797_4691	CTGTCCCCCTCCTACCCCAAGGTAGCCCTGCTTTGTGGGGAAGCT	chr1:021797410-021797470
PI374562797_3077	GCATCTCCAGGGACCAAAGAGCCCCCTTCCAAGCTCCTGTGGGGC	chr1:021798504-021798564
PI374562797_3559	GAAGGACGGTTCACCACTCCCAAGCCCCCAAGCCCCACGTGCCCT	chr1:021800694-021800754
PI374562797_3912	TGCTTTGCCACCGAATGGGGCTCAGGGATGGGGATGCAGGGGAAT	chr1:021801814-021801874
PI374562797_4554	TCAGGAGGCAGAGGAGAGCTGAGGGCCCCCCAGGGAGGGGCCGGG	chr1:021805076-021805136
PI374562797_4025	GATTCCGCCCTAGCCACGTCCCTGCTCCCCGGCCAGTTAGACCTG	chr1:021807223-021807283
PI374562797_4120	CTGAAGTTATAGGTTGGAAGGTGAGAAGAGGGTCACCCAGCCCTC	chr1:021807860-021807920
PI374562797_5075	ATGTGTATGCACCCCCCAGGCCCCCACCCATTTGTCCTGCTCTGC	chr1:021808585-021808645
PI374562797_4609	CATCCCAGGGAGGGCAGAGCTGCAGCCAGGGCCCTTGCTGATGCC	chr1:021809130-021809190
PI374562797_3390	GAGGCTGAACAGACAGGTGGAGGGGGAGGACAGGTGGAAGACAGG	chr1:021810462-021810522
PI374562797_4091	CTCCCTCCCTGCCCAGGAGCACAAGTCAGATTACACTCTGCTCAG	chr1:021810726-021810786
PI374562797_3938	CTGGAAAAGGTGTGAGGCTCCAGATATGGGGCCAGGTGGGGAGGG	chr1:021811036-021811096
PI374562797_5295	AAGCTGAAGCCCCACAGGTGCCCATCTGCGGAGCCAGCCCGGGAA	chr1:021812638-021812698
PI374562797_4473	AGGCCCACCTCGAATGGGGCTGAACTGTGACCCACCCCAGCCAGC	chr1:021816316-021816376
PI374562797_4212	CATGTGTCGGAGGTAGGGGGCAGACCAGGGGCCGTAGGTATGGAG	chr1:021825314-021825374
PI374562797_5318	CACACAGTTTACACATAGTTATGTAACATGTAAAACCTTGAGTTCTTCAGCTAAGGAGCT	chr1:021888984-021889044
PI374562797_3000	GGAAAGCAGGAATTCATAAAGGCCCTTTTAAGTCCAGAGCAAACTTGAACAAAT	chr1:021894076-021894136
PI374562797_2878	GGCTTCGAGTGGCTGCTCTATAAGAACAGCAGAAAGTATAACAATGAAAAGCAG	chr1:021900508-021900568
PI374562797_3380	ATACAACAGCAAATCAAGCCAAAGAGCACGCTTGATCATTACTAGTCATTGCC	chr1:021902522-021902582
PI374562797_4540	ACTGACACACCCTTTCTTCTTAAAATGTCAGCTCTTAACTATAGAAACCGAAAGCAATAT	chr1:021903272-021903332
PI374562797_3754	TAAACATATTTTATTAATCATCAAAAAGAGAAAAGAAGAAAAAAAAATCACATGAAGAGA	chr1:021904737-021904797
PI374562797_3003	ATATCTTAAAAAATACCAGAGTCAACCAAATCAGTAACAATAAAGGAAATAAAACATATT	chr1:021905136-021905196
PI374562797_2788	CTCACTGGGAATTTGGCAAGGGCTTTAAAAAGAAAAGATGCATTCTTTCTTTTGTG	chr1:021905477-021905537
PI374562797_3336	AAGTCAACCCAGGGAGGTGGCATGCCATTTCCCCAGATGTCAGTA	chr1:021905754-021905814
PI374562797_3604	AGCCAGGCAGTAGAAGCTAAAAGTAAAAAAAAGGACAATAAAACAGAATTCATTTATGCT	chr1:021914399-021914459
PI374562797_4500	CGAGATGCTTGGTTATGACCTCTTGAAAACTTCTTAGTTTATCATTAACAATGTACACTG	chr1:021920660-021920720
PI374562797_3103	CTCATAAAGACCATAAGATGAAGATTTAATGAGCTGCTCTTTTTTAAACAGAGAGGACAT	chr1:021922908-021922968
PI374562797_4332	TATACATTTGTGAACATAAAAAAACAAGGCACTTAATGGCAACAGTGCTGTCCCAGAATA	chr1:021927580-021927640
PI374562797_3207	ACTTATCATTAATCTTTGAGTATGGCATTCTAAAACATTTGCCTGCTATAATCCTGGAAA	chr1:021928714-021928774
PI374562797_4051	TTAATCACAAGCCGATCACAAGTTAGAGTCTCTGAGCATTATAATGTTTACTCCTCAGTA	chr1:021946077-021946137
PI374562797_5019	TCATCTATGGTAAAGTCTGTACATAGTAGACCACAATGAACAACAAACACTAATATTTGC	chr1:021947148-021947208
PI374562797_4758	CAGAATAGCATTCAGAACAGCATTTAACTGTTAATGGGCAGGAACAATACATACACCAAA	chr1:021950517-021950577
PI374562797_3034	GAAAAATAGTTAACATATGAGCAACTGTCTTAGAATAAAATGTACCATGAAAAAGTTGAA	chr1:021951537-021951597
PI374562797_4479	GCAGTCCAGGCACCGCCTTGACCCGCCCCAGCCTCTTCCCCTTCC	chr1:022251637-022251697
PI374562797_3674	CTGTTGCTAAGTGAGGAAGAAAAATCCATATGTAAGTATAAATAAACAAATGTCTTTAAT	chr1:022277439-022277499
PI374562797_5065	GAGTTGTCCTGTCCCATTTTAACTCTCTCCTTGCACACTAACAGTGTTGTATT	chr1:022280732-022280792
PI374562797_4244	ATGCTTTTAACACTTTGAGGACACCAAGATTCAGTTGCTGAATTCTCTCCAATATTTTTC	chr1:022285449-022285509
PI374562797_4834	CTGACCTGTTATAAATAGCATTAGAGGCTTGTTGATTAACAAAGGTGTATTTTAAAATAC	chr1:022285679-022285739
PI374562797_3768	GAGAGTCTGGGGCCCTGCCCATGCTATCCCTACCCCGCTCTTGGT	chr1:022320221-022320281
PI374562797_3394	GTGAGTGAGGGCCAGGGCCAAGCCCCCTGCCCTCCCACTCTGACC	chr1:022320455-022320515
PI374562797_4111	TCTCATTTCCTGCTGGGCCCATGCCCTGGCACCGCAGGCTCCCCT	chr1:022328626-022328686
PI374562797_3550	GGTTCCAAATAGAGTCCCTAATTTTAAATGTTCACTGCATTTAGCTTTCCCTGGTATGAT	chr1:023229479-023229539
PI374562797_4959	TTAAGCGTCATCACTACCCGTTTTGTATTCACTTGCACTTTTCCTAGATGTCC	chr1:023249397-023249457
PI374562797_3294	ATGATTTTAAAGATAGTCAAATAACATATGTCTATTTGTATGTAATACAATTTATGTCAT	chr1:023252771-023252831
PI374562797_3845	GGAAGAGTTAGAAGAATATTGTTTAAACTGCTGAAAATAAAACCGTGTTTTTAATCCACT	chr1:023254079-023254139
PI374562797_3457	ATGAAATAAGACTGTAAGTACAAACTTTTATACCTAAAACAAAATCTTTTTTTTCATTTT	chr1:023254942-023255002
PI374562797_3407	GGTATGGTACTATGCCAGGTTTGTGGTTAAAACAGAATTGATGATTTTGGCTACTTAATT	chr1:023256494-023256554
PI374562797_5300	TTTTTTACTTTAAGGTTTTTGTTCTCTCTTCATAGGTCTATTGAATTTAATTGCTTGAGT	chr1:023258083-023258143
PI374562797_3369	CATTTGTGTTTTCATGGATGGTTATGTTTAGTTTTATAAGGACCAACTCTGCTATACTTC	chr1:023267549-023267609
PI374562797_3907	TTTTGATGGGCACCTGTCTTATTCTGCAAAGTTGGCTTTGAGAGCAGATTAT	chr1:023268071-023268131
PI374562797_2875	AGGGTACATGTGATGTAGACATAAACTACATTGCTATCTGGAATGGTAAATTTGTATTTT	chr1:023270235-023270295
PI374562797_5272	TTGTGGTACAAAGAAACTAGGTGGATATCTGACCCTTCAGGGTAACTCAG	chr1:023271134-023271194
PI374562797_4369	ATCACCTACATCACACTGAGAGAACTAGTGATATCTTTTAATAATCCTGTAGTCCTTTGT	chr1:023272302-023272362
PI374562797_4990	GTACAGAACTAGGTGCAAATGACACAGATTAATAAAAGGTTGGAAATATGTTCTTTTCTC	chr1:023276238-023276298
PI374562797_5304	TAAATGTTCAGTGTCCTTATCAGTGCCATATTCATCACCACTAGTCTTTTCCCAC	chr1:023278000-023278060
PI374562797_3300	TAAGGAAGTCTGTTGAAGCCAGTATTATCTGGCCCCTGTCACTGG	chr1:023278563-023278623
PI374562797_3311	GCCTGATAAGGAAGTTTTTGAGGAAAGTCTGTAGGAAAACCCTAGAATTATCCTTTCT	chr1:023280456-023280516
PI374562797_3050	TCCACCTTTCAAGGATTGATTTGTGCTTGGTGTCTCGTAATGACTTTTGC	chr1:023281230-023281290
PI374562797_3661	ATTGATATAGAAGAGAAAACTAAGGCCGGTCTCTCCCCCCACCTC	chr1:023715344-023715404
PI374562797_4596	AACGCTCCCTGGCAGGGTCTCAACCCTGCTCTCCACCAAATATTT	chr1:023718025-023718085
PI374562797_3271	AACTCAGGATAGATATAAACATGCAACAGGTTCCTGCTCCCTGACACC	chr1:023719922-023719982
PI374562797_4973	TATTGCCTCTGGCTCCGCCCACAGCACAAGTACCCATTGGAGGGTA	chr1:023720846-023720906
PI374562797_3491	GTGATTGGGCAGGGCACTGCCCTCTGCCCCTGCCCCACCCCACCC	chr1:023723392-023723452
PI374562797_4316	AGCCTCCCGGCCCTGCTTCTGCAGTCGCTGCCGACTCCATTTTGT	chr1:024158847-024158907
PI374562797_4660	TCGTAGTAAATCTAAATGATCACTTTCTCAACGTGTTTTTGAAATAATGAAGTAATCTTT	chr1:024159936-024159996
PI374562797_3548	CAGAAAAAGTTATGTCATGTTGAGTATCATCACTTTGACCTTGTTTTTAATGTTTAATTC	chr1:024996750-024996810
PI374562797_3134	AGAATTTAAAGTATTATTGTTGTTTAAGAGTAAAAAATGATCTGATTTTGACCAATATTT	chr1:025013102-025013162
PI374562797_4159	GGTGGTTTGAGAGAACTTATGCTAATTCATCTTTGAAGGATCTATAATCCATATCACTTT	chr1:025026018-025026078
PI374562797_5060	TTCTCCTTGGGGACTTGAGTGGTTTTCCTTCTTACAGTATTCTCATCTCTTTT	chr1:025038868-025038928
PI374562797_3770	CAGATTGGACCACATCGAGGCCCTCCACCCCCACCTCACCCCGCT	chr1:025106267-025106327
PI374562797_3159	TAGCTGCTGTCCTTCCCGCACTGGACCCTCCTCCCCCGCGCAGGG	chr1:025118248-025118308
PI374562797_3734	TTTCAACCTCCTTCCCTGCTGCCCCTGCCATTGCCAATGCTGAAAT	chr1:025126582-025126642
PI374562797_4295	CATGGACAAATGAACACACTCCTTTTTTGCTCTGGATAATGAAGTATTCCCATATGG	chr1:026036421-026036481
PI374562797_3962	AAACTCCTCCCGTCTTACGCCTCCAGGCCCTACCTGGTTCCCAAC	chr1:026058288-026058348
PI374562797_4982	ATGCTGGTTTCCAGGGGTCAGGCAGGCAAATAGACAAGTGGCATC	chr1:026256211-026256271
PI374562797_3525	CCAGGCTGCCCTGGAAAGCTCCAAATCCCCAGGCAGGACTATTCT	chr1:026259274-026259334
PI374562797_4910	GAATCATCAGGCCGTGCCCAGCAGGCCCAGGCTGGGGGTAAAAGT	chr1:026260174-026260234
PI374562797_3790	GAGCGTGGGGGATCTAGGCACAGCATGGCTGGGAAGGAGGGCGGG	chr1:026265276-026265336
PI374562797_3970	CAGCCCGGCCCCTCCTTAGGCCTGGGCTCTGGGAGCGGAAATTCC	chr1:026376520-026376580
PI374562797_3629	ATGAAGAACCATCCCAAAAGGTCCTGACACCTCTGCTTCCCCGAG	chr1:026379461-026379521
PI374562797_3505	TGTGATGGGGGGCTGGCTGCTGCCAGGGAGGTGACTTGCCCTCTT	chr1:026379723-026379783
PI374562797_4047	TGGGAAGAGAGTGGGGGTAGGGGCGATCGGGCTCAGGCTACATAG	chr1:026381488-026381548
PI374562797_3194	CCGAGGCCTCTCACCTGCAAGCCAGGCCAACCTCAGGCCCCATTC	chr1:026382354-026382414
PI374562797_2941	GTGAGAGTTGGTGGTTGCTTTAGAGCCTCCTGCCCAGGTTGATAC	chr1:026382737-026382797
PI374562797_3004	CCCAACCTGCTTTCAGACCCCTGTCTCCATTGCTTTGTTCCTGGT	chr1:026383079-026383139
PI374562797_3214	TCTGTCCAGGTGTGTCTTGGTGGGGAGACCGTGGGCTCATCTCAT	chr1:026383222-026383282
PI374562797_4538	AGTTCTGACCCCAAGCCTGGGACTGGGCTCATAGACTTTCCCTCT	chr1:026383409-026383469
PI374562797_5259	GTAGGTTTAGCGGGGGCACCTTGCCAGCCCCTCACTGCCCAGCTT	chr1:026384022-026384082
PI374562797_3366	TAACTAGGAGCTGACTGGGCCTTGAGGGTATTGGGGTTCCAACCT	chr1:026386176-026386236
PI374562797_4901	CTCTCTGGGCTGTGGGTGGGCACGCCCAGGCTGAGTGATGCTCCT	chr1:026386419-026386479
PI374562797_3609	CTAGGAACTCAAATGCCCTAGGCCACTCCCTGGCCTCCCAAAAAC	chr1:026387450-026387510
PI374562797_5160	ATAAACAACAGGGCGTGGAGCTCAGACAGAAACCCTCTGTGCTTT	chr1:026387606-026387666
PI374562797_3528	AGCTGGGCTGGGGGCTGGGGTGGGCACATCCTCATCCTGCTCTTC	chr1:026387780-026387840
PI374562797_3880	CACACACCCCCCTCCTCACTCCCTCCAGAGGAGGTGAGTTTAAAC	chr1:026671419-026671479
PI374562797_3419	GAACTTTGCAGACCATACCTTGGTAATACGAAATGGGGAGAAACAGTTCTATTTTTTC	chr1:026673580-026673640
PI374562797_4584	GTTATATATTCAGTGGCCAGAGGCCATCAAAGCTCAGGTTAATGAAATGCTCTT	chr1:026928659-026928719
PI374562797_4237	AGTAAGCCTGCCTGGTTTATCAATACCAGGCCATCACAGCTTTTGTTTT	chr1:026931684-026931744
PI374562797_4194	AGTAGGATTATTGAAAGTAGAATCTTTCTGCCTAATATTACTAATCCATGTTCTTATATA	chr1:026959864-026959924
PI374562797_4341	GAATTAACTTCCTAGTTAGAATTCCCAGGCTTAGCCATGATATGCTTATGTTGTTCTTTG	chr1:026960392-026960452
PI374562797_3534	GGATAAGGATGGAGAGCATTTGTTCGCATTGTATAAAGCTAATAACTATATGGATGCTAC	chr1:026961160-026961220
PI374562797_4355	TCCAGTTCAAATCTAAAAGCTCAGAGTCTAACCTTTGTCTCTCTCACTTTCCATC	chr1:026965229-026965289
PI374562797_4208	CTAGGGATTTCTTCAAGAGTCACATCACAGCTAAACTTACTGGACTTGAGAATTTTTTTC	chr1:026965465-026965525
PI374562797_4874	CTGAGACCCTTAGCACAGGCTTTGAATCTGACCCATTCCTATGAATTTTG	chr1:026966798-026966858
PI374562797_2946	CTTATGGGCAGGAAAACCAGGCGGGAGATATACCTCGACTCCTTT	chr1:026970127-026970187
PI374562797_3973	TGTGTTTGTGTGAGAGTTAAACACTGTCATGCCAAGCAAACTACTCAACTTGTATC	chr1:026971508-026971568
PI374562797_3956	TGCGTGTCCTTTGTTATATTGGAGGAATTGGTTTATTTGTGGTTTACTTGGTTTTCC	chr1:026971820-026971880
PI374562797_5347	TAGATTACCAGGCTTGTCAACTTACCAGTTTGTTCACCGCTTGCCTTT	chr1:026972354-026972414
PI374562797_5020	CTGTCCACTCCCCCAGCACCCTGAAGCTATAGTGGGCTCAATCTG	chr1:026972588-026972648
PI374562797_2789	TATGGATCAGGCTTCGCCACTGCCCACCCTAATCCTGTGTTTCTT	chr1:026972810-026972870
PI374562797_3304	GCCCCCTCCATCTAACTACCAGCCCCCACCAAGCATGCAGAATCA	chr1:026973988-026974048
PI374562797_2812	CTAGGGGTGCCTCCAGCCAACCTGGGCTTGGTGGATAGACGACAT	chr1:026974585-026974645
PI374562797_4778	CTGTTGTCCCCAGCCCCTTCAAAGAATGCTACCAACAGTACAAAG	chr1:027613844-027613904
PI374562797_2952	CTTTTTATCCCCCTCCACAATCGTGCCTACTGATGTGGAGAACAG	chr1:027614996-027615056
PI374562797_4321	CTTCAGACAAAAAAAAATCTAGCGTTATTAAACCATAGGTTGAAAAAGGGAGGAACTAGC	chr1:027617287-027617347
PI374562797_3928	GAGAAGGAAACTAAATAAAGAGCACCAACGACCCCTGAGGGCAAA	chr1:027627788-027627848
PI374562797_4766	CATACTCTTCCTTCTAAAACTCAGGTTGTTTTTGTTTTCCCCCTTACGTTTCTGATTT	chr1:028040042-028040102
PI374562797_5028	TTAGTATGATTTTCTCCATCAGATTCCCTTTGTACTGACTGCTGTCTTTCCTGTATGA	chr1:028042214-028042274
PI374562797_5343	AGTGACTCCTGTGCCCTTATTCCTCCCAGTAAAGTACCAACCCAA	chr1:028046056-028046116
PI374562797_4135	ATCAGGAAACCCTTGTGAGGTGAAATAGGTACAATGCCAGAGCCT	chr1:028093040-028093100
PI374562797_4543	CATTAAGGAAGTAACAAAATTTAAGACTATCTGTGTTTTGTATTTCTGAAGCCACTCTGG	chr1:028093318-028093378
PI374562797_4461	AAAGTAGCCTGTGTTCTTCCAGGGAAGAGAAAAAGCTAGGAAAGCGA	chr1:028096033-028096093
PI374562797_2852	AAGCCATGACATGAATCTAGAAACTGCTTCATGCAAAAACACTTTAACTGTTATTTTATT	chr1:028096661-028096721
PI374562797_4250	AAGACTAAAAAAGTTCAACATCTCCACAGTTCCAAAGTAACCCCATCATGATTCAAAAAC	chr1:028105956-028106016
PI374562797_4738	ATTTTTTAATGAAGTCTTATTTCATTCTTTATTATGAGTAAGTGATTCTTTCACAAATTA	chr1:028106209-028106269
PI374562797_2822	TTCTGTCATAGATGACTCAGGGACTTCAGGACAGGATAAAACAAAACTAAATACTCCT	chr1:028113091-028113151
PI374562797_3145	TTGGTTTGCCTCCTGAGGACATTTTTATATGCCTCCCCCTTGCCC	chr1:028375620-028375680
PI374562797_3295	GGCTGGATAGGTAATAATCCTCTTTATTCTCCCTTCTACTACGGACTAACCTCATATG	chr1:028468211-028468271
PI374562797_4935	GAATACATTGGTCTCTTTGATGAGTGGGGCAGGAGGGAAACCCAT	chr1:028470702-028470762
PI374562797_5299	CTGAGCCAGGCACAAAAGGAGGAGGGTGACTCAGGCTGTGTCCAC	chr1:028471312-028471372
PI374562797_4014	GTGCCTGGTGGGTAACCCAGGGCAGGCACTGAGCAGCTCTGACCT	chr1:028471609-028471669
PI374562797_4755	AAGGATGAGTGGAGCTTCCCAGAGGCTGAAGGAGGAGGAGTAGCT	chr1:028472386-028472446
PI374562797_4432	ATTAATCAGGAATGGACCCCTGCATGCCCCATGCCTCAGCCTCAC	chr1:028473068-028473128
PI374562797_5341	GTCTCTCTGGCTGGTCTTGGGCTCCAAAGACTCACCAATCCCTTC	chr1:028473853-028473913
PI374562797_3788	GGAGCTGCCTTTGGGAAGAAAGCATGAGTAATGCTGCTGGGACCT	chr1:028478125-028478185
PI374562797_3924	ATACGTTTGGGAACGGCAGTTTCGAGGTTTGTGAGACGTCGGCTT	chr1:028528066-028528126
PI374562797_4038	AGTGCCACAACAGATCTGGTCTCTCTCCACCACTTTGATGTATAAACAAG	chr1:028529625-028529685
PI374562797_4491	TAGATTCCCAGAAGCCTCAGTGAGTTTCTGATTCTCTAACTGCGCATG	chr1:028705013-028705073
PI374562797_3074	TATCTAGTATACTAGATTTTAAGTTGAAGTAGGATCTTCAGGAGTCTAATCATTATTTCT	chr1:028707859-028707919
PI374562797_5097	GGATGGCCGCCAGGGGCCGCCGGGCTCTTTGTTTTCCTTTCTCAC	chr1:028717262-028717322
PI374562797_4094	AGAGAAAAGCCAGCACCAAACTGGGAGGGGAAGTGTGGACCCACG	chr1:028729552-028729612
PI374562797_3388	GCCTACATGAGAATGGACTGCGAGGCCAGACGTTGCATTAATGAG	chr1:028731200-028731260
PI374562797_3889	CTTCTGGATTTCACTGGCACGGGGCAGGCAGGACTGGCTGATAAG	chr1:028734079-028734139
PI374562797_4934	GCCTAGCCTTGGGCCTTACAGTTGTGGCCTGCATCCCTTACCTTT	chr1:028734287-028734347
PI374562797_4100	GAGGAGATTGAGAAGGGCAGCTCTCAGAACACCTTCACCCCTGAT	chr1:028735291-028735351
PI374562797_5093	ATTTTGCCTGTAGCACGCCCTCTGCTATTGCTCATCTCTCTCCCT	chr1:028735776-028735836
PI374562797_3764	TCATTTCTGCTGCCATTTTTAGGCACTGCCCTCATCTGTGACTCT	chr1:029394970-029395030
PI374562797_4984	CTTGATGGTCCTCCCAGCTAAAGACCTGGAGAGCTCTGGCGAGCT	chr1:029399545-029399605
PI374562797_3988	CTAATGCATGTCAACTTTCTTCAGGGAGATGTGCGTGGACTGGAG	chr1:029400972-029401032
PI374562797_2957	ATGGGAGGTGGGAAAGACCCAAGACATGGTCTGGGATGAAGCCTC	chr1:029402160-029402220
PI374562797_4943	GTCAGGATGTGAGTGGCACCCTAGTTGCGAGACCCTGGCCTGCTC	chr1:029405791-029405851
PI374562797_4315	ACAGAGTGGGTGAAATAGGATCTGGAAGAACGAATAGGCAGCTGAC	chr1:029415034-029415094
PI374562797_5210	GAATGAAAATGAGGTGGCAGCTGAACAAAAAAGCCAATTAACATAAGCCACAGAAA	chr1:029415617-029415677
PI374562797_3132	AGTCCGCAGCTCGTGTTAAAGCCTTCCAGAAACCCCAGTCCCCTT	chr1:029429760-029429820
PI374562797_2975	GCCTGACGTCAGCGCCCCGCTTGCTCCGGCTCGCGCTCTGGACTC	chr1:029435564-029435624
PI374562797_4812	CTACCCTCCAGGAGCCCTCCTGGCCAGCAGCCCTGCCTTAGCCTG	chr1:029454304-029454364
PI374562797_4155	AAAGTGGGCACCTCCCCAGGCAAGGCTGGAGGAATATCAGTATGATA	chr1:029458290-029458350
PI374562797_3301	GCTCCTGCCTGCAGGGGGTGCAGGCCCAGCTCACGATGCAGCTCT	chr1:029458478-029458538
PI374562797_3671	GGTCAGAGCGAGATCGGGACCCCTCGCTCCGAGGCGCCCCTGACC	chr1:029458899-029458959
PI374562797_2897	GGTCAGGGATGCTCTGACCATCCAGTGCCCACCTGCCTGCCAATC	chr1:029478485-029478545
PI374562797_3640	GAAGCCTGGTCTTCCTGGTCCAGTGGCCAAGCTCCAGCTTGTGAC	chr1:029479068-029479128
PI374562797_3980	GGCTCGATGGTCCCTGTCTTTCCTCTGATCCCTTGTTCTGCTTTG	chr1:029483760-029483820
PI374562797_4908	CTGGGTGCTGTCCAGCCCCACACAATGCCTGTGTCTCCCCTCAAC	chr1:029490898-029490958
PI374562797_4306	CCCCCGAGGCTGGGGCATGTGTGTCAAGAACCCTTTTGTCTTTCT	chr1:029502884-029502944
PI374562797_3015	GGGCCCTCAGTGAGGGTCCCTCTCTCCCACTGACCACCACTTTTC	chr1:029503803-029503863
PI374562797_4123	GAATCCCTCCCTGACTGCCTAGCTCTGGGCTCCCCAGTTCAGCCC	chr1:029504381-029504441
PI374562797_4510	TGCTGGATGTGCTGACCTGGGGTGGAGACCTTGTCTCAGGGACAG	chr1:029510485-029510545
PI374562797_5235	GCATGGCAGGCCAAGGGGGCAGCAAAGAGCCCACTGAGTCCCGTC	chr1:029510672-029510732
PI374562797_4579	CTCTTCTTCTCCTTAGTCCCGGGCTTCCTCCCCAAAGCTCTGACC	chr1:029514401-029514461
PI374562797_3652	ACAGATCTCCAGCTTCTAGGCCCCTCCTCGGCCTCATTCTCATCT	chr1:029515031-029515091
PI374562797_3161	AGGCTCAGCCCAGGCCAGGGGCCGGGAACAGGGCCCTGCTGAGTT	chr1:029519714-029519774
PI374562797_5204	GGCATGGCTGTGGGGTGAGCCCCGGCCAGGCTCTACTCAGCTCTC	chr1:029522400-029522460
PI374562797_4054	CTCTGTGTCATCAGGGGCCCCTGGGACCCTGGTGCTCATGTCCTC	chr1:029522660-029522720
PI374562797_4400	TTTTCTTACCTTCAGGTTCCAAGGCCCCGCCCCTCAGCTTTTGCAT	chr1:029524220-029524280
PI374562797_3471	CTTCTCAGAGTTGAGGCTGGATACAGACTGGTCACTGCCCCCAGG	chr1:031123987-031124047
PI374562797_3564	CCTTCCATAATTCCTTCCTCATGCATGATCTTGCTTTCTGTGTTTCTGAACAC	chr1:032148156-032148216
PI374562797_5157	GTGAAACTTTCAACTAACTTAGGCATGGTAATGAATTCAGACAAAAAGGGTAATAAAGGT	chr1:032149814-032149874
PI374562797_4404	GATAGGCGATTGGGCCAATAAAGCGTTTCGTCCTGGAGTTAACTG	chr1:032346161-032346221
PI374562797_4474	GATAGAAGTCTAGTGAAAAGGAAATGCTGTCCTCTCAAGAGTTTTTGGCAGTGT	chr1:032392706-032392766
PI374562797_5047	TTAACATTGGATTGTTCTTTGTTTTCTTTGGTTCAGAGAGTACTCTTAACCACTGTCTCT	chr1:032394971-032395031
PI374562797_3059	CAGTATTATGTGCTCACATCTGGCTCTAATGTTGGTTTGCAAAGTCCTAAACTTGTTT	chr1:032395464-032395524
PI374562797_5011	TGACCCCCATGAAGGGATCAGCAAAAGCTTCTCCTGTGTTTTTATTTT	chr1:032396385-032396445
PI374562797_3488	GCTGATAGGCATGGCTGCTCAGTCTGAAATGACCTTTCAATCATTGCTTAAT	chr1:032397518-032397578
PI374562797_4927	GGCTATAAAGTACTCACAGGAGTACCAAGCTTTGTGGGTGACAGTTTCATTATC	chr1:032398733-032398793
PI374562797_4946	TTCATTGGCAACAGTCCTATGCCAAGGCCTCAGTGCTCAGGATCT	chr1:032400065-032400125
PI374562797_4499	TGTTAGGGTTCGTGATAGAGCTGATATAGTCTTGTTCCCCTGTGAGTCTTT	chr1:032400479-032400539
PI374562797_3484	CTAAAGAGAGAGAATCAGCAGGGCCGAAAATGGTGTGCTGGCCTT	chr1:032401353-032401413
PI374562797_4480	GACTAGATTTATTTATCATGCTGAAATGACTTTCTCCTTCCATCTGCCTCCTCTCAAT	chr1:032405287-032405347
PI374562797_5165	TTCAGAGCACCTGCCCAGCACTTCATGTGTCCTGTACTAGTTTAG	chr1:032408000-032408060
PI374562797_4085	GCGTGCTAGAGGGTTGTGGTTGGGCTGCTGGGGCCCGGTTGGCTG	chr1:032489357-032489417
PI374562797_4632	GACTAACAAAGGTGCCTGTGGCGGTTTGCCCATCCCAGGTGGGAG	chr1:032512229-032512289
PI374562797_3504	CATTATATCTGATGTTGGGGGAGCAGATCTTGGGGGAGCCCCTTC	chr1:032512443-032512503
PI374562797_4815	GCCAGGGTCTGACCCAATCTTCTGCTTTCTGACCCCACCCTCATC	chr1:032512855-032512915
PI374562797_3472	TGTAACTCCAGGCTTCCTGCCGATCCCAGCTCGGTTCTCCCTGAT	chr1:032513111-032513171
PI374562797_3429	GTCTTTGAGGGAGGGTCTCAGGTCGACGGCTGAGCGAGCCACACT	chr1:032513439-032513499
PI374562797_3355	CCACGGAGGAAGATCCGACGACAGCCGACGGCCTTCGTTCGCTTC	chr1:032513687-032513747
PI374562797_2838	CGGGCCAGACTCACTGCGTTCTTTCGTCGCTTTGTCCATCCATTC	chr1:032514032-032514092
PI374562797_4061	GTGGTGTCAATACGAGGCCTGCCCTATTGACAGCCTTCACCCCTC	chr1:032514455-032514515
PI374562797_3744	GATGAGAGTCCCAGGACAGCTGCCTGGCGACTTTCCCACTCCTTC	chr1:032514725-032514785
PI374562797_5312	CTGGGGGCCTCCCCCTGGGGCAACTTGGGCCAGCAACTCTTGCTT	chr1:032517789-032517849
PI374562797_3453	AACAGACCAGTGACGTGAAGACATCTGGCTCAGGACCGCTGATCT	chr1:032517959-032518019
PI374562797_3632	GCCCTGCAGGGTCTGGCCAAGCAGACCCAGGTGACCTCACTCTGC	chr1:032518197-032518257
PI374562797_3095	AAAATTCCTGGGTTCTCCTGGTAGTGTATGCCTAACTGTGTTAGTGAAGC	chr1:032540739-032540799
PI374562797_4654	TTCAAACTAGATTGACTGGACTGGCCGTGGTCAAAAATAACTTGCCC	chr1:032554783-032554843
PI374562797_4750	TTGGAGGAAGGGGAGAGTGGCTTAGTAACAGGCTTATGTTCTCTTTT	chr1:032565057-032565117
PI374562797_4547	GAGCTAGCGCCCTTGGCACGTCCCATCCCCAAAGAGCCCCCAGAC	chr1:032565654-032565714
PI374562797_4676	CCCTATCCTTGACCTTCCTTCAAGCTTCATCCTTCAGTTTTACTTTAATGGC	chr1:032567186-032567246
PI374562797_4004	CTTTCCACTCCAAACCTCGTATTGCTTTCTTGAGGTTGGTGGTGA	chr1:032568696-032568756
PI374562797_4542	TAGCACAAGGATGGGTGGGCGGGGTCCTGCTTGGTGCTCCTGTAA	chr1:032568886-032568946
PI374562797_4012	GTGCTTACGTGCAAATGGTTAGGGTGCGGTGGCCAGGTCTCTTGA	chr1:032569592-032569652
PI374562797_3428	TTGAACATTCCTGACTTTGGTTTGTCCCTGACCAGAGCCCTGCTA	chr1:032569794-032569854
PI374562797_4136	ATAGATGCTGAGCTAAATCAGCACCCGCCTGCCCTCTCACCCATG	chr1:032570208-032570268
PI374562797_4566	ATTGGCTGATGTTGGCGCGAAGGTGCGCGAGTCAGCCCTCGCGCT	chr1:032889341-032889401
PI374562797_4508	GTGGCTTTGCAGAGGATTACTCGGTTTCCGTTTGTTTGCTAACTTAAATTTGTTTTTA	chr1:032890032-032890092
PI374562797_3099	ATGTATATTGTTGACTTCGCCGTCTCCTGATGTTACTAATTTGAACAGTGACTATATATT	chr1:032895545-032895605
PI374562797_4397	GTTCTTATACTCTGGGTAACCTCTAGAGTAGCTCTTGTTTTGTCCTCATTTGCAATTAAT	chr1:032906343-032906403
PI374562797_3226	CATTATGCTCAGTAGGCCCAGAGAGCCAGTGGACTGGGTAGTCTT	chr1:032906857-032906917
PI374562797_4346	GTTTCTTTTTTGGGGTGTGTGGGGAGGTGAGAATCTTCCTTTTATATAATGGTTAATTT	chr1:032907090-032907150
PI374562797_3773	ATATCTTGTCTAAGTTTTATGTTTAGTCACCATTTCAAGGTTTTTTTCCTTTGTTTTTTT	chr1:032907349-032907409
PI374562797_4777	AGATATTTTACTTACAGTATTTTTTTTTTCTTAAAAAATTGATTACTCTTGCTTTTCTTT	chr1:032907604-032907664
PI374562797_3043	GTACTGAAATAGTCTGTAATTTAATGTCCTCTATCTGCATTTCACCTCTTTGTTTTCTTC	chr1:032910909-032910969
PI374562797_3947	ATCTGTTGTTGAAACCTTGAGTTTTAGAAGAAGTCTTCATGTTTAAATTCTTTTTCTTGT	chr1:032917758-032917818
PI374562797_4063	GAGGTAGGTGTCTGAGCCATGAAGTATAAATACTGAAAGATGTCACTTTTATTCAGGAAA	chr1:032918251-032918311
PI374562797_4878	CCTCACAGGGATGGAAAGAAATTCCTTCTTGGACCCAACATTAGATAAACA	chr1:033251325-033251385
PI374562797_4328	CAAGAGCAATTCTCAGAGTTTGAGAAAGCTCTGAGAAGCATGAAAAGGGAC	chr1:033259485-033259545
PI374562797_3717	AGGAATTAAGAAAGACAAAGGACAAGAATTTGGTTTCATGCAGTAGTAATATAAAAACTA	chr1:033259711-033259771
PI374562797_4327	TCTAGATCTCCGGCCGCCTTGACCTTGGAGTTCAGCAGGCTCCGC	chr1:033274854-033274914
PI374562797_3831	ATGGAAGGGAAGCTGTGGGGACTGTGGGGATGGAGCTTCAGGCTC	chr1:033568189-033568249
PI374562797_3887	TATTAATGGCAGGAGGTGGGACATAAAGTGCAGTCCTGGGGAAAT	chr1:033569466-033569526
PI374562797_4862	GTGAGGCCTGCCTTTCCAGCCACGCTGGGAGGCCGAGAGATTCAG	chr1:033570393-033570453
PI374562797_4163	AATGTAAAAATATTCTAAGACACATCCAAAATATACTTAAAAAAAAAAGGGGAAAAGAAG	chr1:033572208-033572268
PI374562797_3341	GAAATGTGCCAGGGCATGGCAAGAAAGGCCAACTTCCTCCCCTCC	chr1:033592519-033592579
PI374562797_2781	CAGTATCAGTGCCCCTCTACAGGGGTGCCCACCCCCCTGCCCTCC	chr1:033606654-033606714
PI374562797_3011	CTCCCAGCTTCTCTGCCTCTGTCCTCCTGGTGCCTCTGAGCCATG	chr1:033608539-033608599
PI374562797_3625	AACTTGGGCATTTTGGTCCTGGGGCTGTGGACTCTGCTGCTGCTC	chr1:033609135-033609195
PI374562797_3634	GCTTCCTCTCCCTTTTGCTTCCACAACCAGGATGCCTGGCACCAG	chr1:033610407-033610467
PI374562797_5117	CCTCCTCCTTGCTAGCCCTGGAGATGATTAAGGAGTATAATTCCCA	chr1:033613484-033613544
PI374562797_5043	ACTCTCGGCGCAAGGCCCGGCCGGGTCCGGGGAAGCTGCCGCGAG	chr1:035507085-035507145
PI374562797_3057	TTAGGTCACTCTTTGTAAGATTTGTTATTCATATACATGTGTTTGTTTGTTTTTTTTTTC	chr1:035599312-035599372
PI374562797_3637	TGGGTGTTAAACCTGAAGAGGAATCATTTTAAAATCTGAATATTTATTAATCCTTTATAT	chr1:035599737-035599797
PI374562797_4049	ATTTTAGCTCACAGAAAGGAAAAAGAAATGAATTATACCATGGCTTATGTTATTTTTTTC	chr1:035619377-035619437
PI374562797_5224	TGCTTAAAGAACAGCTTTTGATGCTCTCTGCTCCTTGTTTTTGTGTTGCTGTTATT	chr1:035619664-035619724
PI374562797_3499	AAACATTTCGAAGAATTATGCTTTTACTAGGAATTTGTTAAAAATGAATGTTGTTTTATT	chr1:035623560-035623620
PI374562797_3435	TATTTAATTTCTCATACTTTTGTGTACATTTGTACATATTACTCATTGGTTTTTATTTTG	chr1:035624192-035624252
PI374562797_4055	TAAGGGAGATAAGGAGTTCCATAAGACAAACCAAATGTTTAATTAGTACTTAATGATTAT	chr1:035625572-035625632
PI374562797_2831	CTAGGCCATTTAAAGTTGCAGAAAACTAATACTTCTACCTAATGTTAATTTTATCTTTCC	chr1:035627028-035627088
PI374562797_3025	TGTCTTATTTTTATTTTGTCAGACCACAGATAATTTGTTTCTTACTCCTTGACTACCTTC	chr1:035628066-035628126
PI374562797_4484	CTTGAAATGGTTTCTGTGTAAGTACATATAAATCACGTGAGGTTTCCTTATTTTTGTTTA	chr1:035630330-035630390
PI374562797_3116	TATTTTGAAATCTTATGAAAGCATTTCTAACCCTCTTTGCTTTTTGTGATTTTGTTGTTG	chr1:035634670-035634730
PI374562797_4794	AAATCATACTTTTGGCTACAAACCTGTTGCCAAAGAAAGCCTTCAGTCTATCCTT	chr1:035635495-035635555
PI374562797_3084	GAAGTTTTCCGAGCATGTCAAGATGAGGCTATTTTATTTTGAGGGCTTAATTGTTATCTA	chr1:035636982-035637042
PI374562797_3363	ACTAGTCTAAGTCTTTATTTAAATTTGTGAGTTATTTACCTCATGTTGTCCTTTCTGCTG	chr1:035637600-035637660
PI374562797_4118	TTTGAGAACCCTGACTCTTAAAAATCCAAAACTAAATTTTATGTTCTGTAAATTTTTGGA	chr1:035643141-035643201
PI374562797_4210	GGGCTTTACTTAATTTTTTCCGCACTTTTATTTTATTTAAACTTTTCTTTTATGTTTCTC	chr1:035643491-035643551
PI374562797_4565	TACAATAATTTTTTAAGAACTCATGTTTTCTTTTTATCAACATGTATATTTTCTTTTTTT	chr1:035652090-035652150
PI374562797_3915	ATTGGTGTCTTGAGACTCAAAGAATAGACTTTTCTAATATAATCCTTTGATTATTATTTC	chr1:035656561-035656621
PI374562797_3454	TCTCTAAGCTGGACCTGGGCCTTTATAACCTGTAGACTATGATGTCAGATTAAC	chr1:035975457-035975517
PI374562797_4732	AAGCTCTACCACTAACAATCCAGGGGGCTAGACCCTAAGGAGAAA	chr1:035976110-035976170
PI374562797_3402	GAAACTATCATGACAAGCTAAGGGACAGTCTCATAAACTAGGGTCAGAGTAGGT	chr1:035976573-035976633
PI374562797_4311	CTGGTTACAGGGCTTGTCTTAAGATGTACCCTATTACTCAGAAGGGCTTATTG	chr1:035977483-035977543
PI374562797_3319	GGAAAAAAACACTTGAGGGCAGCAATACATGGAGCTCAGTTATGATTACTTTGTTC	chr1:035981573-035981633
PI374562797_5309	TCAGTTATTTTGATTTTATCAAAAGGCCAGGCCTTCCCAAATTCCCAGCAA	chr1:035983569-035983629
PI374562797_4229	TTATTTTTAAACAAAATTAAGCAGTACCCAGCACCATTCCCGCCCACAGAAAC	chr1:035986025-035986085
PI374562797_3976	GGGACAAACTTTATTTAGCAATGTGGGAAGCAAAGAGAGGAGGAGATTAGAAAAAC	chr1:035986523-035986583
PI374562797_3088	CTGCAGTCCTTAAATATCAAAGCTGAGGGACAAAAGAAATGTTAAGTTCTGCACAAGAAT	chr1:035987585-035987645
PI374562797_3246	GTTCCTAGTTTTTACAGGAGGGGCAAATCCAAGGCAATTTTAAGTTTTCTTAGAGAG	chr1:035987751-035987811
PI374562797_3268	TTCAATAGCCTTGAAGATCTGTTAGAATACAAAGCAAAAAGCAAAAAACAAAACCTGTGG	chr1:035991863-035991923
PI374562797_3013	TTTTTATGCCAGATGTTTGCTACAAAACTAAATGTTCATGAAAATTATAATAAGGAAAGA	chr1:035999214-035999274
PI374562797_4304	CCCAACATCCAAGTTGAGCTTACAAAGAAATGTTGTGATTTTGCCTCAAAGTTTACT	chr1:036000116-036000176
PI374562797_3147	TATCCCTAAGAAATCTATAATCTCCTGTGTAAAGAGATCAGTGTGACTAATATACAGGGC	chr1:036000522-036000582
PI374562797_5294	CAGTAAATTAAAAATATAGCAAAGGTCAGAAGCAGTTGATTAACTCTTATTGCAATCATG	chr1:036001278-036001338
PI374562797_2777	AATCAATCCAATCTACTTACAACTGAGGCTCCCGCAACCTATTCCTAAAAATAAAAGTAC	chr1:036003336-036003396
PI374562797_4966	TAACCTCTCGGTGCCCGGCCTTCTAAGCCCCCGTGGGGGGCGTGT	chr1:036007965-036008025
PI374562797_2848	TTGTTGCCGTCGGAGCGCCCCGCTTGACTCGTTCCGGTCCGCCCC	chr1:036121327-036121387
PI374562797_4721	GTTCCTCCTCTGATAAGAGTAGTTAGGAGATTGCCAGACTTTACCCTCAC	chr1:036126545-036126605
PI374562797_5251	GAATTACTTCCAAAACTTGAAGTGGTGGTAGTCTCTCAGCTTCCACAGG	chr1:036130675-036130735
PI374562797_4746	GGTCATTCTCGCAGAGCAATGGCAATCCTTCATCCCTTTCTTTCA	chr1:036131215-036131275
PI374562797_5004	GTGCCTCCATGTATTGTGGAAGACAGAACCTGAGCTGAGCTATCTTT	chr1:036132155-036132215
PI374562797_3386	CAAGCCTGGGCACATGAGCAACCTATTTTAGCCCTGACAAGCAGT	chr1:036132433-036132493
PI374562797_3669	GTTGTGGGTCTAGAGAAGTGGGACTGAATGCTGGGTTATGACACC	chr1:036133240-036133300
PI374562797_2868	GGTACAGGGTGGACTGTACTCAAGCCAGAGCTACCTGTCCTTCTT	chr1:036139592-036139652
PI374562797_5223	GTGAGCAGTATTGCCAAGCTCCTGTTCTCCTGAGATTGCTCTCTT	chr1:036140066-036140126
PI374562797_4079	GCTTTTGCTCCCCTACCCACCTGACTCTACTGAGGCTCACCTAGG	chr1:036140322-036140382
PI374562797_4668	TGGATGGATTTTTGTCAGAAGAATTCAAGTGAGACTCACTGCCTCCTTTG	chr1:036145053-036145113
PI374562797_3027	TGCCAGCTAGAGAAGACCCAGCGCCTCACCATTTTGTTTTCTCTT	chr1:036152302-036152362
PI374562797_3681	ACAAACCCATAGCCTGACAGTGAAGGTGAAGGTTCTAGGAGCTAATC	chr1:036153466-036153526
PI374562797_4252	GGTATGTGAACTCAAGAGGAACTGTGTATTTCTTTGTTTCCCTCCCCATTTTT	chr1:036155711-036155771
PI374562797_4793	GTCCTGGTTAGGGCCAGGCAGGTCTTGGGATCTTGGTTGTGTTTG	chr1:036156440-036156500
PI374562797_4460	GATCCTGTTCCCCTATTATCAGCCATCTTCTCTGCCCAGCCTGGG	chr1:036157173-036157233
PI374562797_2934	TTTTGAGCATCAGTAACAGAATCTGCATTTGGGTAGCCATTTTATCACTACTTATTTTCT	chr1:036497500-036497560
PI374562797_3223	AAAATGTCCAAAGAGGTTCACATTTGCAAAGGAACTCACTCATTTGTTCTAATGCATTTT	chr1:036520651-036520711
PI374562797_4522	TATTTTTATGGTTTTAATGTTCTTCCTGTGTATTGTGTTCTAATTGGGCCTCCCCATATT	chr1:036529492-036529552
PI374562797_4791	AGAGCTAGAATATTACCAGTATCATATTCACACAATGGAATACTATATCGTTTTGTATTT	chr1:036531969-036532029
PI374562797_4890	GGATGGTTGAGTTGACAGCTCTGAATCCCAGAAACCTTAATTTTGGCTT	chr1:036534701-036534761
PI374562797_4568	CCAAGCAGTGTCCCTTAGAAAGATGATTGATCACCCTGGCTCTTC	chr1:036539004-036539064
PI374562797_4082	GTTTGTTCCCCATTCCTGGCATGATCCTTTGTTCTTTTTCCCTCATTT	chr1:036539671-036539731
PI374562797_4034	TGGAGCTAAGATGACTAATTTGATGATTTTCGATCTCTTTTCCCCTGTCCTGATTTTAAA	chr1:036542565-036542625
PI374562797_4031	TTTAGCTGTGATAGGAAAAGGCTCTCAATTTGGACCCATCAAAACACCC	chr1:037790763-037790823
PI374562797_3017	CAACCTCATTTCTCATTACGAGTCTCTCAGTTTGCAGAAATGCTTTCCATAGACATTT	chr1:038102501-038102561
PI374562797_3018	CCTTAGCCCCATGGGGTCTGGGGCTAACCACATGCTGCTCAATGC	chr1:038103950-038104010
PI374562797_4772	ATGGTCCTCAAGGCAGCCTGGCCTCAATCAGGTCTGAATGCTTAA	chr1:038106690-038106750
PI374562797_3664	TAGGAATATCTTGTTTGACTGGCTTGTCTGCTACAAAGTTCTAGATGTTTCTTTGTGG	chr1:038111119-038111179
PI374562797_5229	GAAAATGAGCAAATATAGAGTAAGGCATTCCCCAAACCAGATACCAGGAAGCTA	chr1:038112182-038112242
PI374562797_4487	AAGAAATGGTCTTAGTTGTGAAAGCCAATTCCCTCCAGAATGATTACAACAGGTA	chr1:038116377-038116437
PI374562797_4128	AAGTACTTCCCAGAATTTCTGGGTTTCCGTTTGCTCAACCCTTTGAA	chr1:038118274-038118334
PI374562797_4588	CAGGCTTTTCTGTGCCCTCATGGTGGAGGACAGCTGCTGGAAGAG	chr1:038120996-038121056
PI374562797_2997	CCATGAAAAGACAGAGCCCACAACTCTATGTACTCATGGTGAACCG	chr1:038123827-038123887
PI374562797_3119	GAAGTGGTCAATACCTCAGGAGCTAAGGTCCTCAATGTGCCAAAC	chr1:038125077-038125137
PI374562797_3981	AAAAATGATCTTGGAATTTCCCTGCATGGCAACATAAAATTAAGAGGTCCCTGAC	chr1:038125540-038125600
PI374562797_2927	TTCAACCACAGCTCTGTGTGCTTGAAGATGGAGAGGGGACTAGAA	chr1:038126432-038126492
PI374562797_5237	CTCAAATTCCAGAGTGCCAAATGATCATTCTGCTCTGAAAACATCCTAGAACC	chr1:038127746-038127806
PI374562797_3480	CTCAGTACTGTGAGGAGAACCTCAGTCCTACAAGGGACAAGTGAA	chr1:038129547-038129607
PI374562797_4925	CCCTGTGGCCGGGCCTCCTCCAATCCCCACCGTTTCTTCCGGGAC	chr1:038170102-038170162
PI374562797_2909	AGTCAACTGGGGTGGGTAGGTGAATACCCAGCAACCCACCCACCC	chr1:038178877-038178937
PI374562797_3309	ATCAAGGACAAAGATGAGCTGGGGGGCCCATAGGAGAGGATTCATA	chr1:038181985-038182045
PI374562797_3416	TTCAGCTGGAGGGTGCAGTGATGAACAACCCCATGGCCCAGACAG	chr1:038183945-038184005
PI374562797_3256	CTCGACACCTTCCATTCCTCTTCCCAAGGCCAGGGCAGGCTCAGG	chr1:038184441-038184501
PI374562797_4941	TGCCCTGGCTTTCCTGCTCTGCTCCCACCCACAGCTCCCTGACAT	chr1:038185179-038185239
PI374562797_2893	CAGTGAGGTTTTCATCATACAATTATTACAGGTAAAATTATTTGAATATGAATTCTTTTT	chr1:039105069-039105129
PI374562797_5085	GCAGCGCCGGGGAGCACGACGAGGGCACGAGGTACCCTCTCCTAG	chr1:039111207-039111267
PI374562797_3795	ACTCCCACCCAGAGCCGACCAGCGGCTTGCTACCGCCCGCATGCC	chr1:039111480-039111540
PI374562797_5099	AAAAGAAAAAGATAAAAACATTTCAAACAACTCTTTCTTAATAAGCTAAAACAGAGAGAT	chr1:039119621-039119681
PI374562797_3638	AGAAGGCAGCCTGCAGCCAGCCCGCACCGCGGGACCCGCGCCCGT	chr1:040139997-040140057
PI374562797_5298	ATGTTTGATCATAAATGACTATTGTAATAAACAACTATTTCACTAAAGTGTTTTCTTTAA	chr1:040499028-040499088
PI374562797_4911	ATACCATGCTTTCTCATATGATAGTTTCTAGTACTGTTCAACTGTGATCAAAGTATGCTT	chr1:040505975-040506035
PI374562797_4977	TTATTTATCAGTTATTTTAAAAAGCAGAACCAGTTTCTCAGTTTCTTGTGGTAATGTTTT	chr1:040508164-040508224
PI374562797_3048	AATCTGTATAATAAAGAATGTTTTTTCTTTAAGAACATGTTCATATGTTATTCTGACATT	chr1:040510083-040510143
PI374562797_4785	ATGGATGCTACTGATCCCATAGTGAAATCAGCTTGGTAATAACTTAGAAATTTCATGTCC	chr1:040529043-040529103
PI374562797_3893	TCAGGATTGCAGTTGTGCCATGGTATAGGTATTTTTCACTTAACGTAAATGGTTTCTC	chr1:041223010-041223070
PI374562797_4605	AAGTGCATTTGTCTCAATCAATGTAGATGGACAAGCGTAAGTTCCCTGTTTGTTTT	chr1:041225561-041225621
PI374562797_4889	AGTTGTTAGAAAACTAAACTGCCAGAGAAGGGTTTAGTGCCTAACCTCTGAAAC	chr1:041226783-041226843
PI374562797_3208	GAAAAGTCATACTTGAAAATTCCTTATCAGAGGGAAACTAACTTTTTTTTTTTTTTCTTT	chr1:041229354-041229414
PI374562797_3868	AGGAGAAACCCCTACTTCTGTCATTTTTTCCTTCTGTCTAAGCCATCTTGTT	chr1:041229954-041230014
PI374562797_3181	GTAGCTAGTAGGAGGCTGTAAGCCTGGTGAGTTTTTGCTTTTATTTAATAACTTGCTTTT	chr1:041234106-041234166
PI374562797_4278	CTATTTTGGTCTCATGATAGCGTGTACCTTCTGAGTAATTGGGTTTTTCTTGACGTT	chr1:041235583-041235643
PI374562797_3920	TTATTGCAAGTTGGACTGGTAGAAAAGGGGAATTGCCTTTGTGGTTTGTT	chr1:041240349-041240409
PI374562797_3512	CTGCTGGGAAAAGTAGGAGCTGCCTTTTCAATGGAGTTTTGTTTGTTTTTTC	chr1:041241303-041241363
PI374562797_4724	GTTTCTCTCTAGCGGAAGCAGAGTTCTGTAGTTGGTGTCTGTTTTCTGA	chr1:041245638-041245698
PI374562797_5213	TGCTGGTACTCTGGAAAGATAGTGAGCTGAGAGACCAGCAGAATTATTTTTCAT	chr1:041246983-041247043
PI374562797_4712	AGATTTTGTTCTTTTACACTTTGTGCATAACCTTCACAATGAAGCTGTTTCTTTTGAATC	chr1:041247634-041247694
PI374562797_4811	GTTACAAAAACAGGGACGTAAAGTGAGTTTTTGGTGGGAGATGATGCGTAAA	chr1:041248350-041248410
PI374562797_3737	GTTAAGACAGTTACTAAATTTCGTACGAATGAGAAAATGAGAAAAATCAAGAAGATAACT	chr1:042426925-042426985
PI374562797_3365	AAAGTTATAATCTAGCAGAGAAACAGGATCATGTGTATTTGGTTATATGTCAAAAAGAAC	chr1:042427491-042427551
PI374562797_3104	CCATGTGAAATAATTTAAAAACCTTTTTCCAATAAAACTTTGTTATAAAAAAGATTTTAA	chr1:042433078-042433138
PI374562797_3012	CAATTATGTTTGGTTTAGTTTTAAGTACTAAATGAATAACTATTAACATGTTAACTTCAT	chr1:042437290-042437350
PI374562797_4214	CATTATTACAAAGGCAAATTAAATGTACTACTCAATGACATTTCAATAATGTTTAAAAAA	chr1:042443950-042444010
PI374562797_2780	AGAACTTTCAAAATCTGTATTTCAGACATATTCAATGCATTACACTAAATTTATGATAAA	chr1:042466071-042466131
PI374562797_5027	AAAGTTCTTAATTCAAACATGACAAGTGACATACTGAAGAATTCAACTGTTTTAAGAAGA	chr1:042503303-042503363
PI374562797_3426	GCTGTATCTGACAGGAACCTGAGGGGCTGGCCTGGGAGGGGATTG	chr1:043575992-043576052
PI374562797_3620	CTTCCACATAAACATGCCTGGGAGGACCCAGGGCCAACTCACCAG	chr1:043576287-043576347
PI374562797_4392	GTCCTCAGGGCTCCGCATGGTGGCTGTGTAGGAGGGACCTCTTCT	chr1:043576730-043576790
PI374562797_3080	ATATAAGGGTTGGAGGCTCTCTCAGCTGACAGGCAGACCTAGATT	chr1:043578152-043578212
PI374562797_4322	ATCTGAAATCTGAACACCCTATACAGTAGGGGCACACGGGCCCTG	chr1:043578575-043578635
PI374562797_3322	AAGCCTTGGGATTAGTCTCTGGGGCAGGCCTGATTCAATGACTCT	chr1:043584633-043584693
PI374562797_5108	CTCTGGTGGCACAATGCCTTGTGCACAGAAGGACTTAAGCTGCTC	chr1:043584980-043585040
PI374562797_5209	GGATTTGGGTCAAACAGACGCTGGGCTATCGAAGCCCCGACGCCG	chr1:043587031-043587091
PI374562797_3733	ATGAGGGCGGGGCTCCGGCCCGGGTGGGCCGAAGTCTGACCCTTTT	chr1:043587451-043587511
PI374562797_5138	CTCCTCCCTGCCAATCCACTGCCATGGCTCAGTCTGCTTCTCTTC	chr1:043590404-043590464
PI374562797_4916	CATTAGGGACAGCAGTAAATACCAGCTAACTGGCTCTGCCCTTCTC	chr1:043783219-043783279
PI374562797_4422	CTTCCTCACTGGCCATTCCTATAGTGACTGTGCTGTGGTGACTTG	chr1:043791680-043791740
PI374562797_4560	ACAACTGACCCTGAGCAGGCTCCTGTGTCCTGAGTAGGCTGTGAC	chr1:043791988-043792048
PI374562797_3237	GTCATAGGGGGCAGGCAGAGCCAGCCCTAATACACACATTGCTGT	chr1:043807778-043807838
PI374562797_4121	GTTCCAGGCCACACTCGACATGGGCCGTGCCTGACCTCTCGCTTC	chr1:043816998-043817058
PI374562797_3809	GGCACCCCTGACCTCACGCAGATGAGGCTGACCTGCCTGGTGTGG	chr1:043830000-043830060
PI374562797_4358	AACAACCTGTGAGTGACTTTGAGCTCAGAGCTGTCAGTGAGTGCT	chr1:043830645-043830705
PI374562797_4339	CTGAGCTAGGGTTGATACCTCCAGGCCTGACTTCCTTCTCTACCT	chr1:043836908-043836968
PI374562797_4648	CTGACAAGGTCTGGCCTCTCCCTGCATTCTTGTGATGGGAACGAA	chr1:043841604-043841664
PI374562797_5086	CCATTCACCCCACCTCATATACCCAGCAGAGCTGACTCTCTCTAT	chr1:043843091-043843151
PI374562797_4894	GCAGGGCTGGAGGTAACCAGCAGTGACAGTCCTGATTCCTGCCCT	chr1:043843717-043843777
PI374562797_4987	CCACAGCCTCAGGGCTGGCCGGCATGCTCCAAGGCCCCTCATGAC	chr1:043844428-043844488
PI374562797_3466	GATTAATAGGCAGAGGGTGGGGGGTTCTCACGCTGAGCTCACAGC	chr1:043845002-043845062
PI374562797_4694	ATGCCATGTGTCACTGTCTCAGCCTGGACCTCAGGTTCTCACCAG	chr1:043847571-043847631
PI374562797_4186	TCTCTGCCACACTGCTCAAGCCTCACACTAATGCTGCCTGTGTAT	chr1:043851806-043851866
PI374562797_4430	AGAAGCAGGTCAACCTTGGCTCTTACCCCACCCCACCCGCTTTCT	chr1:043855633-043855693
PI374562797_4657	GCACTGAGGCATGGTGGGCTGGGCTGGGGACCCTGTAGTAATGCC	chr1:043855924-043855984
PI374562797_4441	CTCCACCCTGCTTCTGCCCGTCTGAGCCTGTGGGCTTCCTTCAGC	chr1:043856818-043856878
PI374562797_3417	ATTCAGTCCTGAGTCTATGGCAGGTAGGCTCCTAGTCGCCAGTAT	chr1:043857236-043857296
PI374562797_3481	ATGCAGATGACCCCCACCCCCACAGGAAGCCTGGCCTGACCAATC	chr1:043857868-043857928
PI374562797_3850	GGAGACTCTAGGGGCAGCAGCACCTCCAGCATGTCCAGTCTTATG	chr1:043858283-043858343
PI374562797_3190	CTGTGAAGCCTGGCACCCCTCCCCTATTCCTTCTCACCTGATTAT	chr1:043858642-043858702
PI374562797_3191	TAGTCCAGAGGGGTGGCTGCCTAAGGCACGAATTCTAATCATGTA	chr1:043859026-043859086
PI374562797_4199	CAGACCCACTGCATGAGGCAAGCAGGACTCCTGACCCAACTGTGT	chr1:043859285-043859345
PI374562797_4131	GCGTGCTCATTGGCTGGTGTATGGCTTGCAGCCACCCTTGAATTG	chr1:043888314-043888374
PI374562797_4962	ACTCTGACTGGCTTGCCAGGTTTCTCATCTGTCTTTTTGTTTCTTGTG	chr1:043893779-043893839
PI374562797_5219	TCTTGTAATGTTCATAATGCCTAATAAACCCCTGTAAGTGGTTTACATGTTTCTTTTTAC	chr1:043898486-043898546
PI374562797_3432	TGATTTGTAGGTTCAGAGCCTCGGTTTCTATGCAAATGTAACTTGCCCT	chr1:043901082-043901142
PI374562797_2779	GTGTATGAATGTGTTTGAGTAAGTGGATGTATATGTGGGCTCTTAAAAGATTTGCCCTC	chr1:043907288-043907348
PI374562797_5181	ATTGTAAGGGTGACTTGTGCTGTGTCTCAAGTGGAGACAAGACCAATTTAATTT	chr1:043921872-043921932
PI374562797_4844	AGAGCCACAGATGTGCAGGGTTAGTGCTGACTCACACTTCTGTTT	chr1:043927102-043927162
PI374562797_4413	AAAGCTAAGAGCATAGGCACGTGCTCACTGAGGTGTACACTTGTTCT	chr1:043929033-043929093
PI374562797_2773	AGGAATTGCAAATCTACCTTTTGACTCTGACCACTGGGTTTAATTTGCTCATCT	chr1:043929684-043929744
PI374562797_3675	AAAAGAGAAGGCCACAGAGCCTTGGGCCCAGAGGTGACTGAGGGA	chr1:043932182-043932242
PI374562797_3019	ACAGAGGAAGCTGCAGTGCCAGTTCCTGCAATCACTGGTTTTCTT	chr1:043932897-043932957
PI374562797_5101	ATCTTCATCTCCATATGCCAGGCCTGCAAACTCCACGTGTGAGTA	chr1:043936031-043936091
PI374562797_4314	AGTAGAGGACAGTTACCTTTGTGTGCAGGTGGACGTTCCTTTCAC	chr1:043941805-043941865
PI374562797_5171	GACCAGGGAAAGAGTCAGGGATATCCTAGCCAAAAGGCCTTTGTT	chr1:043942208-043942268
PI374562797_3123	TCTTAAAGCCAGTGTGGGGTTGAGCAGAGAGCTCTGATGGATTTT	chr1:044194509-044194569
PI374562797_3187	TAAGAAATGGGGTTCTGGAAGTCCCTGGAAAGGTAGAATGACCTG	chr1:044194749-044194809
PI374562797_2902	GGATCATGGGCTTCTATGACTGCTGGTGAGGTGGCTAATTCTCTT	chr1:044194999-044195059
PI374562797_4926	GCAGGATCCAGGGTCAGGATCCAGGCAGTATAAAAGGCCTTCATC	chr1:044195384-044195444
PI374562797_4437	ATTCCCTCAGCCTTCCCAGACCTGTCACACCCTCCTCCTCATCCAA	chr1:044195591-044195651
PI374562797_3891	CAGAGACATGGTACAAAGCCAGCCTGGCCTGCCTCAAAGATCCTC	chr1:044196166-044196226
PI374562797_3909	CTCATTTTCCTTCCTACCCCACAACTAGATGTGGCCAGGACTGAC	chr1:044196650-044196710
PI374562797_3743	TGATCTGGGGACCAAACTGGGGCTGGGAGATCTGGAGCTTGGTTT	chr1:044196935-044196995
PI374562797_3448	CTCAAGTGGGTCACAGTGATGGATAGCAGAAGCGCCTCACTTCTT	chr1:044198438-044198498
PI374562797_5323	GCAGGGCTTCAGCGCTGTTCCAGCCAGTCATGACCTGCTGACCAG	chr1:044199065-044199125
PI374562797_5161	ATATTGCCATGTCCTGGTGAGACTGGGTCTCAGCTGACCAGCATT	chr1:044199355-044199415
PI374562797_3968	GGGGATGGTCCTTGGAGCTGGCTGGGGCTGGGCTTACCAGCTCCA	chr1:044204764-044204824
PI374562797_3508	TACAGGTCTTGTCCTCAGGGAGAGCTGGGAAGGAGCTGGGCTGAT	chr1:044205119-044205179
PI374562797_4645	TTAGGCATTCTTGCTGCAGAAGCGGCGGAAGGGGCAACACCCTGG	chr1:044205504-044205564
PI374562797_4563	GAGAGGGGGCAGTGGTGGTGGCTGGTGCTAACCTGCTCTCCCTTT	chr1:044205775-044205835
PI374562797_5107	CCTGACCTGAGCCTGGTCCTTCTTCAGGCACTGACCCTTGACCTC	chr1:044451938-044451998
PI374562797_3782	GACTAAAGAATTTTCAGGAAAGGGTCTAGGTTGTGGTTCCTTTCTGTGGTTT	chr1:044452539-044452599
PI374562797_3079	CAAAAAGCTCTTTAACACACCTTCTGATTCTAACCTCGCATCTCCCTAAACC	chr1:044452892-044452952
PI374562797_3950	GAGCCTGCTGGACATGACATCATGCGGGCATGCCCCTACTGTGTC	chr1:044456500-044456560
PI374562797_3705	CCTACTTTTATGCCATCTCTTCCACATGCCCCTGAATGTTCATTCCTC	chr1:044456777-044456837
PI374562797_5037	CGTGTCTACCCTCACTCCTAGAAGTGCCCTCACACACTTCGCATC	chr1:044457245-044457305
PI374562797_5136	GACTAACCCTGGGCCCTCTCCCTGTGACACCTTGGTCTCCATAAT	chr1:044457595-044457655
PI374562797_3886	TTTTGTCCCCTTCATCCTAAGCCTCTTGTGGCTGGGACAGGCTTA	chr1:044457995-044458055
PI374562797_4920	ATGCACTAAGCCTGACTCAGGCCTTGGGGGGTCACTGACCTCAAT	chr1:044458748-044458808
PI374562797_3710	GTTTTAAGGACGCTTGCGCGCGGGATTTAAACTGCGGCGGTTTAC	chr1:044978068-044978128
PI374562797_5049	TGGAATCCTAAAAGTGAAGCTCTCAGGAAAGAGATGGGTAACTCTGGTTTT	chr1:044979102-044979162
PI374562797_5176	CTGACCACCCTCGAGATCGTGCAGCACTGACTGGCTACTGCTCTC	chr1:044988631-044988691
PI374562797_3702	GTGAGATGCCTGTGGTATACTTGCCTGCTTCTCCAGTGACTCTTG	chr1:044991321-044991381
PI374562797_5147	GAGTAGGCTGGCTTAAACTGGTAACAGAGTGGGCTTCCTTTTTTTTTCTTTTTTTTTTAT	chr1:044991922-044991982
PI374562797_4191	CATAGGGGTCTGAGAGCACTTATATCTTAACAGTCTGCCCTTTTTCACTCTC	chr1:044992939-044992999
PI374562797_2787	ACTAATGGGCCTTCTGTTTCCAGGGAGCACCCCCTGAAATACTCT	chr1:044994264-044994324
PI374562797_3141	CAGGACATGTTCCAGGGAGCACAGTTTGGGAACAGATACAAATACTC	chr1:044995745-044995805
PI374562797_3863	GTAGTGCTCTGCTCTAGGCCAACAGCCCTTTTCCATGGTCTTCTA	chr1:044996097-044996157
PI374562797_5256	TTCAGGGTTGGGCACAGAAAGGCAGGTTGTTTGCTTAGCAAAGTT	chr1:044996238-044996298
PI374562797_3085	AAGCAGTCGGGTGGGGTGCCGGGTGCCCAGTGGCCTTAGCCTCATT	chr1:044997395-044997455
PI374562797_4144	CTTGGGTGCCATGGGGGCTGGTGACCACAGAATCTCATAACCTTT	chr1:044998469-044998529
PI374562797_4134	GATGGGGAGGGATCAGTGCAAGGAAAGAAGGGACCTCAGTTGTTC	chr1:044998781-044998841
PI374562797_3626	GACAGGCTATATAGCATCCTCACCGTGCCTCTCAGCCTTTAATCAC	chr1:045000105-045000165
PI374562797_2858	ACATTCCTCTGGTGAGTACCAAGGGGGTGCTGTGGGATCTGAGAC	chr1:045000535-045000595
PI374562797_5102	GCCTGCTGAGGCGGCACCTGGGTCACATAATTGTCTTTCTTTTTG	chr1:045000734-045000794
PI374562797_3760	AGGACCCCAGGAATGATTTGCTAAATGGTTATTGAACTGACAAGGTCC	chr1:045005015-045005075
PI374562797_5327	AGCACTGAATGTCTTGTACTTTAAAAAAATGTTTCTGAGACCTCTTTCTACTTTACTGTC	chr1:045005861-045005921
PI374562797_3520	CTTGCCTCTCCCTACCCCGTCCCTTGGGCTGGGAGTAGAGGGATG	chr1:045061258-045061318
PI374562797_3543	GGTAGGGTGTGGGGGGAGTCAGCCCAGGCCTGTCCTGAGCCCTGC	chr1:045061432-045061492
PI374562797_2774	CTCAGGCTCAGGGCTTGTGTGGGCGAGGCTGAGGCTCTTGCCGAG	chr1:045065091-045065151
PI374562797_3843	TGAAGGCCTGGGCCCAGGAGGCCTGCAGCCCCTGTACTAGTGGAC	chr1:045065356-045065416
PI374562797_3124	TTGAAATGCTGGTGAGGGGACAGGCTGGCGTGGGTCACGGGAGGAA	chr1:045066485-045066545
PI374562797_4971	AATGAAGGCTGGATGAAGCTTGGCCTCAGCCCCACACCCACCCTG	chr1:045066695-045066755
PI374562797_4805	GGCAGCTGAGGACCCGTGAAGCCTGGTGACTGGCACTGAGTCTGC	chr1:045067346-045067406
PI374562797_3523	AGGGTGGGCACTGGTTGGAGGTGGGGTGGGGGCAAGGTGCCAGGT	chr1:045067591-045067651
PI374562797_5247	AGGGTGGATAGGAGGGGGCAGGAGGAGGGAATGGCCTCAGGGCAC	chr1:045067803-045067863
PI374562797_2775	CATTACAGTATGGGTTCTCATGAACAGAGTCCCCTCACCAACTCC	chr1:045068098-045068158
PI374562797_4292	AACACAGGAGTATGAGGAAGGGAAAGGGAAGGAAAACAGCCTTTC	chr1:045069037-045069097
PI374562797_4728	CAGACCCCTCCTTTCTGCTGGGAGAGTCCCCAGCGGGAGATGAAG	chr1:045069895-045069955
PI374562797_3825	GTCTCTGAGTCCTCCCACGCTACAGAAAAAGTTCTGCCTCTACTC	chr1:045070164-045070224
PI374562797_5053	ATTCCCACTCCAGAACCCCCACAGCACGCCTCGCCCCCAGCTGCT	chr1:045070341-045070401
PI374562797_4620	GTTCTTGTCTTGGGCTCACCATACCTGAGCAGCTATGGCCAGTGT	chr1:045080036-045080096
PI374562797_4434	TTGCAGAGGCCCGAGTGACAGACCTGGCTCCGCTCTCTTCCTTCTT	chr1:045081050-045081110
PI374562797_2826	CACAGTAATATATTCATGTAGAACATGTAGGAAACACAAGGAAGTACAACAAAGACAACA	chr1:045569371-045569431
PI374562797_3175	TTCAAATAGGCCTGTGGATATAGCCTCAAAAGCCAACATCCTTGGCT	chr1:045569609-045569669
PI374562797_2803	TCAGCTGCCGATTCCCTCCATTCTCTCTTGTTACTCATGCCACTG	chr1:045569850-045569910
PI374562797_4424	AGGAAGAACTGGAATGGGGCTTCTGACTGGGCCAGGAAGGGTTGG	chr1:045570212-045570272
PI374562797_3828	GTTGAGTGTCATAGGGCAGAGTCACTCCTTAGGACTTCTCACTGC	chr1:045570355-045570415
PI374562797_3815	GTGAAGCAGAGCTCCTTTGCAGACACCCCTGAAGCACCCTTGTTA	chr1:045570580-045570640
PI374562797_3476	AAAGAGTTAGCCTGGGCTGGGAGGAAGGAGGCTGGGCACGCACAAA	chr1:045570763-045570823
PI374562797_5142	GAGTGCAAGACTCAAGATTATAAGACACCCAAGACTCCTGGGTTCCTA	chr1:045570952-045571012
PI374562797_3856	AAAGTAGAGGCTCTCATCTGGGGTCTGACCCATGACCCTTCCCTT	chr1:045571286-045571346
PI374562797_3094	GAGTTAGGGTGGAGGGGGCTGGGTGCCTGCCTCCCACCCACTGTC	chr1:045571602-045571662
PI374562797_4028	CACAATCCCTTCCCAGCCTGAATCTGCCTTTCATGGCCAATGAGC	chr1:045572580-045572640
PI374562797_3197	CCACGCTGATGAAGACAGCAGAACACGGAGGCCCCGCGTTCCCGC	chr1:045578165-045578225
PI374562797_4957	GTGGAAATCTGAGACCTGAACAACAGCACTAACCCCAACACCATT	chr1:045799978-045800038
PI374562797_4154	GTGACAGTAGAAGGCTGAAACCAACATAGCTGAAACCTCTGCTTCTCT	chr1:045804758-045804818
PI374562797_4511	AGAGTTGAGGGTGGGTGAGACCACGTGCTCATGGCTCTTCTCACT	chr1:045805058-045805118
PI374562797_3210	ATGGGCAGGTAGGGTAGAAGCCTGGCATTTGTGTCCACACTTGGT	chr1:045806171-045806231
PI374562797_3545	GGCCAAGCAAGCTGGGTGTCACCACTTCATGGTGATGGGTTATTC	chr1:045806674-045806734
PI374562797_4585	CATGGGGAACAAAATAGTGCTTATGAATACTGACCCCTTTTCCTCATCTGTCTAAT	chr1:045807116-045807176
PI374562797_2860	GTTGTGGAACCCCAGCTTCTGCTCACAAAGCTGGCTTTCTTGAAC	chr1:045807332-045807392
PI374562797_3202	CTGGAGTCTTTGGAATGGCAACTCCTGCTGATGGAGTAATCTATCTGT	chr1:045808080-045808140
PI374562797_3800	TATGAGGGGTTGATTTTATAATAATTGATGCAAAAGATTTCAAAAGGTTATATCCCCAGA	chr1:046284107-046284167
PI374562797_3403	CGTATAAACAAGGCGCATGTCTTATATTGATAACAAAGCCCTCTGACAGAAAGGTATAGA	chr1:046284740-046284800
PI374562797_4684	CTAGTGTCTCTAGTGCTGGTAGTAACCTGGCACTAACGTCTCCCT	chr1:046293984-046294044
PI374562797_4383	ACAGAAATTATTGGGGAAGAAAAGAAATCCTGTCTCACTGATGCCCTTGG	chr1:046300118-046300178
PI374562797_4249	GAATGATCGAAAATTTGATGTAACTAAAACATTGCACACATATTAGTCAAAAACAACATA	chr1:046304243-046304303
PI374562797_3183	TAAATAAAATCAAATAAGGCTGTTAAATAATCACTTGCTCAATAGCTAGCAAGGATTTCC	chr1:046305100-046305160
PI374562797_3348	GAAATATCTGTATACCCAGAACTAAAATAACATCAGTAGAGAACTAGCCAAAAGACTGAA	chr1:046315704-046315764
PI374562797_4580	ACTTTAACTACTAATTCTCAAAAATGACTTTTTAAAAAACTGCATTCAATTACAGTAGCA	chr1:046318831-046318891
PI374562797_4157	TCTCCCTGAGGGCAGAGTCTGATAGGCCTGCCTCATGGCCCCTCT	chr1:046745185-046745245
PI374562797_4263	AGATTCAAAGCTATTTCCCATAATTAAATGGGCCCCCTCTCCTTGCC	chr1:046748665-046748725
PI374562797_3497	CAGGCAGCTTTTGGACGTGAAAACTCAGAGGCTAGCCTTGGTAGG	chr1:046848191-046848251
PI374562797_3571	GCTTGGAGAGTAGAAACAGGCCATTCAGCAGGAACTTGTTCTCTTG	chr1:046853160-046853220
PI374562797_3986	GAAGAAATGAAAGTGGAAGCCAGGCGGGCGGGGTGCGCGGCGAGG	chr1:046854900-046854960
PI374562797_3282	AAAAGCTTAACTAGTATATCCTATACTAAATAACCTTCTCAAAAAGATGAAATGCTCTAC	chr1:047501092-047501152
PI374562797_2833	AAATTCAAAAACCAGATATGAAAAGCATTTTTAACAATTTCCTTACAAATTAAAAAAAAA	chr1:047510265-047510325
PI374562797_3644	TAGTGTTTTAACCATGAAGAGACTTAGGTCTCTAACCACAAAAGTGAATGCATTTTAAAA	chr1:047520534-047520594
PI374562797_5281	GGGTTTAAACTGCCAAAGTGCAAAACCCTAAACAGTCACTAATGTACTAGACAATGA	chr1:047527624-047527684
PI374562797_4470	AAATGGGACCATAAACTATGAATGGGGGAAAGGATCGAAATAAAGTACTACAGAATAAAA	chr1:047531647-047531707
PI374562797_4964	GAGTCACATGCTTATCATATACATTTGAACATTTGGCTGATAAGGTTTTCATAAATAATG	chr1:047533954-047534014
PI374562797_4058	AAAATACAGCATACTAAACATAGTTTGATTCTTGTGTTGAATTAACTATCAAGTTGTCAA	chr1:047539750-047539810
PI374562797_3519	TTTGCCTTATACATCTTTGTATTACTCTTGTTTATACTGGCTTGATTTGAAAAAAAGAAA	chr1:047543078-047543138
PI374562797_3381	CAGGGCCCCGCTGCCGCCTCTCAAGGGGAAACCAGGAGCACAAAG	chr1:047552225-047552285
PI374562797_4845	GTTCAGCTTTAATGATGGCACATCTCCCACCTGGATATACTTCCTGAGATAG	chr1:050713654-050713714
PI374562797_5040	GTGATAAAGGTTGGCATTTAAATAATGAACAATTGAGTTCTTTATCCCAGAAGTACTTGA	chr1:050729911-050729971
PI374562797_5123	TGGGTGGAAAAACTATAAAGTTATCACATACCAGGAAGGCTTTACTCTCCTTGTG	chr1:050777782-050777842
PI374562797_5046	GATGATGATAAACACAATGATTTTTTTTTTAATAGAAGCCCAACTTGTAACTTGTGAACA	chr1:050805267-050805327
PI374562797_5116	GCCCTAGTGGTAAACCTGTGGGATGCACTTTTTAATCAGAAAAGGTCAAA	chr1:050820808-050820868
PI374562797_3618	AAATTGCCCAAGAAAAATCACAGTAGCATAAAACAGCATCAAATTTATATAGTTAATGTC	chr1:050821842-050821902
PI374562797_3801	TGTTCTTCATAAGTTTGTGTACTAGAAGAAAGAATTCTATTGCTGGACCCAAAGAGCTAT	chr1:050822875-050822935
PI374562797_3125	AAGTGCGCAGGTAGGTGGGGGATGGGCCTTCTGTTCAAAGAAAAG	chr1:050834311-050834371
PI374562797_3810	AAAGCCAATTAGACTGAAAGTGGCAAAAGAGAAAGGAGGATATAAAACTGAAAATTTGAC	chr1:050893632-050893692
PI374562797_3933	CCCTCTTTAACAGGGTCAACATTAGCTATAATGAGCTACCTTTATTTCTTAGCTGTGAGA	chr1:050943976-050944036
PI374562797_4161	TATACAACTTAAAGCAATTTTAACAACTGAGTTTTTCATTTCATGTTCCCAGGAAATATA	chr1:050977053-050977113
PI374562797_4299	ATTTTTACATATCATTTAATCAATGGCATAACTTAATTTTCTTTTATTTCTATGCAATTA	chr1:050982874-050982934
PI374562797_4933	AAAAAAAATATAACCTGAATGTTTACCTAATTATTTATTTGTGAAGGCTTTATGGCAGGA	chr1:051026190-051026250
PI374562797_3430	AAAAATAATTAAAGACATTCAAGAATTCATAAAATTTGATTACTCATCAGAGAAAGAAAA	chr1:051096119-051096179
PI374562797_4526	AGCCTGGTTAGGAGCAAAGGAAAGGGGAAAAAGAAAAACGACTAATTCATC	chr1:051208548-051208608
PI374562797_4308	CTGACCAAAAAATAAGCCCTCGAAAGGTTTTTAAAAAATAATCTTTTTCCTCTATATTTT	chr1:051508146-051508206
PI374562797_3667	CAGACTCCAAAATAATCTCTGAAAACTCTTTAAAGATTTCTCCCCCAAACAGCTCATTC	chr1:051599361-051599421
PI374562797_2796	TTCCGCACAATACTTTTCAGAAAGAGAAAAGCCATGCAGTTGACTGAAGAAAAGTA	chr1:051602056-051602116
PI374562797_4452	AAGGAGGATTGTTCTTTTGGTGGAAACACAGTATGTTTTCCCTTCCCATTAATTAC	chr1:051604143-051604203
PI374562797_2921	AGAGACAAAGAAAAAAGAATCTTAAAAAAAATGTTTAATGTTCAATGAAGTTGATAAATT	chr1:051632571-051632631
PI374562797_4619	GTATTTCAAGAAACTTGCTTAGGACACTTATTATCCATTTAACTTAACAGTTTTTAATTC	chr1:051637222-051637282
PI374562797_3957	AATCCTTAGTTTATATATTAAAAAGTCTTTTTTTTGGGTAAATCTATAATATAAAAAAAA	chr1:051640625-051640685
PI374562797_4488	TATAATGTCAGTGAAACTTGGATCTGCACAAGGAGGTTGATTATGAAGGTTATGAAAGTA	chr1:051644095-051644155
PI374562797_4324	TGGAAAGTATAACTGACTAAAGGACACAGAGGATCCATTTGAATATATTTCTTGCTTTAC	chr1:051646325-051646385
PI374562797_5077	TGTTTTCATCTTAAGCCAGGAAAAGCAACTAATGTATAGGTGCAGGCAGCAG	chr1:051647725-051647785
PI374562797_3551	AATAACCATATAAATTTAAAATGAATAGTCCTAAATCAGCAGTGGAACACTAAATTTTAT	chr1:051659976-051660036
PI374562797_5348	AATCTGTAATTCGACATAGTATTGTTCCTTTGAAATTAATACATTCAGGTTTCCTTTTAA	chr1:051683079-051683139
PI374562797_3854	AATCAAAATGCAGAAACTGGAATTGATACAAAACCATATTTTTAAAAAATCAATTCAAAT	chr1:051685150-051685210
PI374562797_5012	TAAGGAGTGGTAAGATTCCTTGGCTGATGCTGAAGAGGGGATCAA	chr1:051686236-051686296
PI374562797_4431	ATGCTCCTGGCATAATAGATATAAAATTAAAATACATAAAAATTACATTTCGGAGTAAAT	chr1:051701863-051701923
PI374562797_3305	GAGGTAGAGAGAGAGTAGATAGGAAGCAATGAAGGGGTGAGAGAATAGTTACAAA	chr1:051703451-051703511
PI374562797_4558	TTAATTTTCAAATAACGTGGTGTCACTTTTTAAAAATTAAATACAATTTAAATCTAAAAG	chr1:051706663-051706723
PI374562797_3154	TTGCATCCAGTTCATCTATAGTACACATTCCTTACAAACTTATAATCTAGTTATAATGAA	chr1:051711049-051711109
PI374562797_4947	GGCGAAGCTGAGGGCGGTGGGGGAGGGGGCACCGGCCGGCCAAGC	chr1:051757389-051757449
PI374562797_3562	TAGATTTATATGAAGAAAATGAGGGCTTATTGTTTCAGCAAGTGTAATGAGCAATGTGTT	chr1:052454559-052454619
PI374562797_4800	AATATTGTGGAGGTCTTGATGTCCATATTTTGCAATCCATTCACATTGATTGTGTCTGTA	chr1:052504845-052504905
PI374562797_5073	TCTCTTCTTTGATGTTAGAAAACCTTCCAATGCCACATTGATGCCTGTTTTATTTTTCTG	chr1:052506653-052506713
PI374562797_4905	ATTTTTAATTATGTCCTGCCAAAGTCTTGAATTCTCTGTAGTGCTCACTTTGTTGATTTG	chr1:052512654-052512714
PI374562797_4168	TTTCTCCATCTGATCTCTTTCTTGATTTGTTCCTTTAACCAATCTATTACATTGTTTTCT	chr1:052516682-052516742
PI374562797_5252	TGTGCATCTTTTTTTAAGAGTAAGGATTGATAGGAATGTCTTTATTTTTGTGTTTTTATT	chr1:052519851-052519911
PI374562797_4092	AGTCATGAAATCTCTTTTACCAAAGTTTTATGTTGCCAAATTTAAGTTTGATCATTTCTC	chr1:052534085-052534145
PI374562797_5197	TTTTATTACTATAAATTAAACCCTACCATTGATGAATTAATTTATTCTGCTTCAATCTGC	chr1:052542011-052542071
PI374562797_3489	GAGTTGCACCATGTCAGACAGAAAAATGCCCATTCTTGTCAGAATAAGGTTATC	chr1:052570958-052571018
PI374562797_3041	ATTTTGTTATTATTTTCAATCCCTCCAGCTTAGGGTCTGTCTTACTAAACTATTTCTATT	chr1:052572878-052572938
PI374562797_4489	AATTTGCTAGATGCCAGGTGCTGTGTTTCATTTGCCTCTCCTTTGG	chr1:052575962-052576022
PI374562797_3727	ACGTGATAGGAAAAATGGCTTTTCTAACTTCAAGAGCTGCTTCTATCTTTCCTTTGC	chr1:052578316-052578376
PI374562797_3778	TACAGTGAGCTAATCTACTTCTCCCAAAATCTAGGCACAAGTTTAAAAGTCTCTTTTGTT	chr1:052582958-052583018
PI374562797_2815	TGGAAATTTCCATGTATTTTAAAAGCGTAAGTCCAAAATCTAGAAGGATTTGAAAAGAGG	chr1:052613000-052613060
PI374562797_5175	TAAAAGCTTAGAAAGGGAAACATGTTTCTACAGCCTTCCAGGAAGGCTCA	chr1:052613620-052613680
PI374562797_2979	ATTTTTGCAGAACTTCTTGGCCAAGCTTACAGATCTGCAAGAACAGCATG	chr1:052621610-052621670
PI374562797_4723	ATCCAGCACTTGCTCCTGAGGTACAGCCCTGTTTCTTCTCCTGTC	chr1:052622020-052622080
PI374562797_5199	GTAACTCTTTCCTTTTTCATGTGTCACGAAGAAACAGCATTTTCCAAAAAGCCTAAACA	chr1:052622740-052622800
PI374562797_4553	TAACACCCAAGGCATTCCACTAGCAGGGGCCTTATTCCCCAAACTA	chr1:052623351-052623411
PI374562797_3310	ATTTTATGTGAATGAAAGCAGAGGCCCCATGGTTCCTGCCTCTCT	chr1:052624042-052624102
PI374562797_5321	CTTCAGCATTTGTAACTTTTAAACTAAGAGAGGGATGCTTCAATGGGAAGTAAACCTAGA	chr1:052626632-052626692
PI374562797_3404	ATTAGGAGATAAGATTATAGATATCAGAGATGGCAGCAATGTTTCTCTGCCTGCCAAG	chr1:052627407-052627467
PI374562797_3189	CATGAAGTTCAGGAGGCAGACAGAAATAAGCTTCAAGGTAGAACCAAGG	chr1:052635875-052635935
PI374562797_4539	CCACAATCTCCCCACCTCCCAATCATTCATGACAAGGAATGGTTTATTATT	chr1:052639552-052639612
PI374562797_2797	AGATACAAGTTGACTGTTTAGCTTGAGAAGCTGTATTTCCAGGACAACCAAAGG	chr1:052640319-052640379
PI374562797_3841	GTCCTCAGTTTCAGAGGTTCCGATGCGCCCTCCCCCGAGTCCCTC	chr1:052642436-052642496
PI374562797_5324	TTCAAAATTGATGATTTTGTTGCCAAAACTGATAACCAAAAACTAATGAAACTTTCTCTG	chr1:062677988-062678048
PI374562797_3842	TACAGAAGTAATATTTTCACCTTGTTTCTTTAAGATAACTACTTATCGTTCTCCCTTCTA	chr1:062679677-062679737
PI374562797_3425	GATGTTGTTTTAATGATTTTACGTGTATTGTTTGTTCAGTAAACACTTAAGACAATCTCA	chr1:062680384-062680444
PI374562797_3108	ACAAAGACAAAGGGGGAAGGTACTTAATTTGTTCATAAAATTATTGGTTTGTGTGTTTCT	chr1:062681348-062681408
PI374562797_3611	AAAATTGGTTATTTGGACTATAATGAGAAACTAATCTGTATAGACTTACATTTTCCTATT	chr1:062685530-062685590
PI374562797_2801	CCTGAAACTTTGTGGTTTATTTTTTGAATGCCTGAGAGAAGTATTTGAGTGAAAGGATTC	chr1:062686654-062686714
PI374562797_3438	TAGTGTTACAGGAAATTAATAGAAAAGAAAGAGGAAAGCAACTTATAACCAACCTACTCT	chr1:062836885-062836945
PI374562797_5010	CCTTACTCAGATTTCCCCTAATTGTATATTCAGTATCATTTTAAAAAACAGATTTATATT	chr1:062839271-062839331
PI374562797_3936	TGAAATCTCAAGCTCCAAAGATATTATTCCTATTACTAAATCTGATGTAATAACATTTTA	chr1:062839958-062840018
PI374562797_2924	CAAAAAAGTGTTATTTACATCTGTCAACATAAATCTACTAAAAATACATGATTTCATTCA	chr1:062840474-062840534
PI374562797_2876	GTTTCTGAGCGGTGACTCTGGATGTATTGATGTTAAAGAGTGTGTTCTGGATT	chr1:063867614-063867674
PI374562797_3379	ATTCTTTGTATTTCCATGTGAGCTGCACGAAGTAACCCACTGTTTGCTGTT	chr1:063868131-063868191
PI374562797_3325	GTCACATCAGAATATAATATTTCTAAATGTGTTTAATCCTTCCATCTTTTGATGTTGCTT	chr1:063869846-063869906
PI374562797_2929	CTGAATCCTCACATACTTTAAGGAGTTTTATTTTCTGATTCTGCATACATTTATTCCATG	chr1:063873018-063873078
PI374562797_3458	CCATGAAAGATAGTTTGATTTCTTATAGTTTGATTAAAAGGTCTTTCTTTGATCCTCTCT	chr1:063874423-063874483
PI374562797_4877	TCACATGGCCACGCTAACAGTCCTGCTGTGATGTAACTTTGATTTCA	chr1:063876874-063876934
PI374562797_5008	AGTGCTGACTGATAGGCCTTGGTGTGATCTGCAGTCAGCCCGTGG	chr1:063889858-063889918
PI374562797_4549	CTCATAATTTGCCAGCCTTCAGTCTCCCAGCATTTGGGGAAAAAAATC	chr1:063892521-063892581
PI374562797_5263	AGTTCCCGGGGCTTCCTCCGGGGCCGCGGTCGGGGCTGCGCGTTT	chr1:065386609-065386669
PI374562797_5129	CTAAGAGTTGGTAAGCTTTGTGTTTGGGAAATTTTCTTGAATACCTCTTTTTTTCTTGTC	chr1:065428911-065428971
PI374562797_4414	AAAATGTTTCAAGAACTAATTGGAACTGGGCAATAGCTTGCATTTCACTTGTTTTGTTCT	chr1:065456955-065457015
PI374562797_2999	CAGAAAAGTTTTTAACCTATGAAATGGCCCAACTGTTGTCTATATTAATTGGTTTATTTG	chr1:065462953-065463013
PI374562797_3298	CCATGTTTTGGAATTTGTGTTTACGTCTGCCTTCATCCCCATCCTTTC	chr1:065502948-065503008
PI374562797_5349	GGATTGGTTTTCCGTGGATTCTCTGCCATCACCATTTTTGTTTGTTTGTTTTT	chr1:065602836-065602896
PI374562797_5238	GCTGCCCATCGTTATAGCAGACGTAAACATTTAACCTGTTTTCTTTCTGTGTGA	chr1:065604249-065604309
PI374562797_4954	TGGTGTGATAACCTGCTTATGAAGAGGAAGTTGCTGGAGGAATTAATTTCCTTTT	chr1:065617603-065617663
PI374562797_3228	TCTGCCATTTTCAATGGAGAATGGCTGATTTGATCATGTTCATAATGATTTTATGCATTT	chr1:065622394-065622454
PI374562797_4420	ATAGCAAATATTGATTGCTTGCTTCTCCTGATGTGATGGGCCCCAAGA	chr1:065623913-065623973
PI374562797_3070	TATACCTGTGTCTGTGTGATTGTACCAGATTGGACTCTCTTTCAATGTATATTTTGGTCT	chr1:065625013-065625073
PI374562797_4674	AAATCTAATCTTTTGATCAGATTCCCTTTTCGCTGATTGATTGTAATGTGCTTCTCTCAT	chr1:065626537-065626597
PI374562797_3580	CTTCTGTGCCAAACATCATACCAGTTCCATTGTTTTTCACTGAATTTATCTTTTTTAAAT	chr1:065627457-065627517
PI374562797_3855	AGGATGAAGCCTCTCTGTTATTTATTTCCTGTGTCTCATTGATGCTACATGGTCT	chr1:065627748-065627808
PI374562797_2938	GTGACAATTCTGTGACATTTAGTGAATGAACTCATGGGACAAATAAATATATTTTCCCAT	chr1:065633099-065633159
PI374562797_3756	CCTGTGTGAACTCAGAAAAGTGGGTTCTGAGCTCTCTTGTTCTCATTC	chr1:065637014-065637074
PI374562797_4137	TGGAATTCTGAATTTCACAATTCAGCCTCAAACAACTAACTCATTTTCAATGACCTTATT	chr1:065639962-065640022
PI374562797_3963	CTGTGAGATAATGATACAGCATTATGTTTAAGAATGAAAACTGTAATGATTTTCAAAAAT	chr1:065646842-065646902
PI374562797_2948	GAGTCCTAGTGGAAACCTTCTGAACTAGTAAGTAAGCATTTGAATTTCTTAATCCCCTTT	chr1:065649451-065649511
PI374562797_5269	GATGGCCCCGAGGGCACCGGGGCTGACGGGACCCCTCGCCCTTGC	chr1:067924226-067924286
PI374562797_4548	GGACCCGGGCAGTGGTTGAGGGCGCCCGCGCTTCTGCGCTCACTG	chr1:067924551-067924611
PI374562797_4587	CACAAGGAACAGGGGGAACTGAGCAGAAAGCATATGTTATCCAGTC	chr1:067945795-067945855
PI374562797_4839	AGATTTAAACATACTAAGTAAAAAAAAATATTAATAGTAACTGGTAAGTTCTTTGGAGAT	chr1:071100506-071100566
PI374562797_5088	TTTCATTAGAGATAGGCTGACTTCCTGGGTAAAAAGTCCTGTACTTGGCAATG	chr1:071103890-071103950
PI374562797_3156	ATCAACTCCGATTAGAACAGAGAGACGGGGGAAGGCTATGCTATAAATC	chr1:071212498-071212558
PI374562797_4503	CATTAGATAATGAGATAGGCTGCCCTTTCTGTCCATCATTAGAGCAGCTGG	chr1:071250506-071250566
PI374562797_4687	GTGGAACTGCTCTGCCTTGCAGGCGAAAGTGTGGTCAGCTATATC	chr1:076024404-076024464
PI374562797_4527	AATCTATGCTGTGGGGCAGAAGAACGTTGTAGAGGTAAACATTGATGAGATTAC	chr1:076025700-076025760
PI374562797_3334	TTGTGTTTAATCTCTTTATAACTTGTTACCAGTTCAAATGACAGATTTAAGAAATTGTGT	chr1:076027362-076027422
PI374562797_3370	AAGAGTTGAGCATAAGATCATTAGAATAAACCTGAAAGGGACATTTACCTAATACTTGTC	chr1:076028155-076028215
PI374562797_3693	TTTTTTTTTTTTTGAGTCTGATCTGCTGAATACTCTGGAATTTAACAGGCATCTTTTTTT	chr1:076029664-076029724
PI374562797_5193	TAATTTGAGTTTTATCACTTTTAATGTCAAGAAATTATTATACACATAAACTTTATGTCT	chr1:076030384-076030444
PI374562797_4720	ACTTTTAAATTGTTCTCAAAATTAGGGAAATAAAAGAGAATGAAATTGTGGCAACTTTTT	chr1:076032287-076032347
PI374562797_3673	ATTATAATGACTAATACATCATTGCATAATTCAAATCTTTAAGAATTGACTGTTAATTTT	chr1:076041934-076041994
PI374562797_3040	ATCTCAGAAAAATATGAAACTTTTATTTCCTAAGCTTTATTTAAGAAATTGTTTATTCAA	chr1:076048900-076048960
PI374562797_2993	TTTAAGAAAGCAGTTTTGGGCAAGCGCATGGCACTTCAAACTTTATTTTGAAATTAAAAC	chr1:076053224-076053284
PI374562797_3387	TTTCTTAAGGGGAAATAGATAATTTTTTATATTAAAGACTTATAGTGATGTATTATTGGT	chr1:076054576-076054636
PI374562797_4313	TTACAAAGTGAAATGAAATTTTCTTGCGTTTTTCTTTGTATTCTTACTGACATTTCTTGT	chr1:076060612-076060672
PI374562797_5287	TATTTTACATAGTCAATATTTTGAACTGTACCATAAAGTTTAAATACTCACATTTGTTTG	chr1:076086412-076086472
PI374562797_3317	CAAGAGGAAAACCCATTGTTCTATTAAATATTTATGGTGTCCATCCAAATTTGGGTTTTT	chr1:076105717-076105777
PI374562797_3115	CTGTAAAATGATATGTTTGAATGATCTTGTAATTGATTATCCTTAACTTTTTTATTTTAT	chr1:076115139-076115199
PI374562797_3648	TTCAAATTATAAATTAAAATAACTCTTTGACTTATTGCCTATAATGTTTTTCTTTTGGCC	chr1:076116352-076116412
PI374562797_3302	CAGAGTGATTTTTCTCATTAAAATTTATTCATTTTGTTTTGTTTTTGTTTTTCTTGTTTC	chr1:076117195-076117255
PI374562797_3817	GTTGTTTAAAATCTTACATTTCATAGTAGTGTGCATTTATCTTGACATTTGTTTTTTAAT	chr1:076118253-076118313
PI374562797_4906	TATTTTACGATTACAATGTATGTCCCTTTTGAAAAAACATTATTACATGTCTTACCAAAC	chr1:076119449-076119509
PI374562797_4158	CATACACACTACAAAATCTTTAGACACAAATATATTAATCTTTAAAAACCATTCTATTTT	chr1:076121824-076121884
PI374562797_3410	AGTACAAAATGTTATTAGTAATTATATTTTATAAACACATTTCAGTTTATCTTGACCTTA	chr1:076127454-076127514
PI374562797_2955	ACATAGTTAAAATAGAATTTTCTAGTTAATTTTTAAAGTACTAATATTCATTGTCTGTTA	chr1:076136110-076136170
PI374562797_3879	CTAGTTAAAAGAAGCATAAAAATGCCAGCAGTAACAATATTGAAGCCAAATTTAAAACAA	chr1:076137821-076137881
PI374562797_3157	TAACAAAAGCAATTACTTCTCAGCGATTAAAAATCTTGTTTCTTTCAAAAGAATAAAATG	chr1:077360478-077360538
PI374562797_5039	ACAATGTTTCAAAAAAATGTACAAACTGTGAGACTAGTATTCTATTCAAATAATGGTTTA	chr1:077392652-077392712
PI374562797_4176	AATAATACACTTCTTTTCACATTAAGGTTAGCATACCTATGTGCTATAATCAAATCAAGT	chr1:077399498-077399558
PI374562797_4285	CATTTAATTGGTTTCAGAAATAGCTGCACATTCCAAAGACACAGTTTACAAATGGGGAAA	chr1:077399797-077399857
PI374562797_3408	TACAAATCTACGAACCATGTGAAAATTAGGTATGAATATAGCTTATGAAAAGAAGTAATT	chr1:077402049-077402109
PI374562797_3844	TTTCCATTTGCCTTTCTTTTCAAAGAGTTTCAATATACTCTACTATAAAAACTCTAAATT	chr1:077404922-077404982
PI374562797_3713	TTCTGCCATTGTTTTAGAGCCTAAAAGTAACAATGCCATTTTAAAAATGTGGCTAGATTA	chr1:077407463-077407523
PI374562797_5177	AATATAATAACAATTATCTAAGGGTTATTTTCACTGAAGTTCAAGGTTAAGCTTTATTAA	chr1:077444843-077444903
PI374562797_5105	ATCTGCTGGAGGGCTCACAGCCGGCCTCCCGGCTGTGGTCAAATG	chr1:077457513-077457573
PI374562797_3593	ACTGTTTAAGTGTGAAGAGTGTTTTATTATGGTGTTTTTTCCTTTTCAAAGTTATCTTAC	chr1:077531996-077532056
PI374562797_4257	GTAGTAGTTGTATAAAAGGGAGGTCCTTATTGTATCAGAAGATCACAGTTTTGCCTGTTT	chr1:077535762-077535822
PI374562797_4680	GTTTTCATACCGATTGAGTATACTAAGTTTAACTGTGGGGTTTTTTTGTCATCCTTTCTG	chr1:077536037-077536097
PI374562797_3613	CAGCTGCCCACACATGCATTAGTTGGTATGTTGAATGCCTCTCTATTTGT	chr1:077578580-077578640
PI374562797_5316	CATTATATTTTTGAATTAACTAATTTGTGTATTCTCACATTCCAAACTTGTCTGTCCTGA	chr1:077649184-077649244
PI374562797_4184	GAGAGACTGTTTGCTTTAGAAACATACATAGACAACCTCCATCCACTTATCTTTTCTTTC	chr1:077655842-077655902
PI374562797_3216	CTACCATTAAAAATGAGGCACCAGACTTGGAATGCATGTCTGACACATGAC	chr1:077756767-077756827
PI374562797_3589	AGGAGACTTGGGGTACTTCTAGTGTTCTGTGAAAGAGCTCAGGTC	chr1:077760030-077760090
PI374562797_4245	CTTTCCAGAACATCAGCAGGGTGAGGTTTCTGACTGTGTTGTGCT	chr1:077774050-077774110
PI374562797_4662	CTAATGATAACATATTTCTAACAGTGACAAATCACTCACAAGTAAAAGCTTAAATACGAG	chr1:077936066-077936126
PI374562797_3969	CATATAACTCTGATAATTGTCAGGTCTTCATCTTTATCCTAGATCAATTTGAAAAGCATC	chr1:077949950-077950010
PI374562797_4494	CAAACCCCTTTTAACCAGTTTAACCGACTTTCACAACACTGTATGGTCTGATTTA	chr1:077951403-077951463
PI374562797_3516	TGGCTCTCCTAATTTGCAAATTATTTTACAGCAAACTTCTACTACCGGTTTGCATTACAG	chr1:077952817-077952877
PI374562797_5026	TTAGAAGTCACTGATAAGCCCAAAATGTGAGAGATGTCCTTTCGCATCTACACTTA	chr1:077953945-077954005
PI374562797_5045	TTATTATTTAGTCCCACTAGTATTTTAGATTTACCTACAAAAATTTAGCCATAGATATTA	chr1:077960034-077960094
PI374562797_4246	AAGTGTTCTGCCAGTACAGCAGAAACAGCAGGTTTAACAATCATGTAATACAAAGAAAAT	chr1:077960227-077960287
PI374562797_3668	ATCATCTTGTCACATTTTTAAAAATCATTTGACACGAATTTTCTGTGTATTCTAATACCC	chr1:077961534-077961594
PI374562797_2996	TCAAGTACCAAAACCATCATTTTAAACTAAGACCCAAAGCAAAAGAGACTGAATAAGAGA	chr1:077963825-077963885
PI374562797_3908	CAAAAAAAACATAATGGCATTTTCCAAATTTATTTAGATTAAAATTACAAATGAAAAGCA	chr1:077968063-077968123
PI374562797_3749	TTTACATTATATGGTTTTCTAAAGAAATGGGCAGTGCCATACAAAGAAGCGTTACACAGG	chr1:077974259-077974319
PI374562797_3769	GCTACATGACAAATTCTGAAATTATTACCGGAATGTTTTACAGCTTAACTAAGTGGATCT	chr1:077977468-077977528
PI374562797_5059	TATACTGGCTTTCCCTTTCCTTCAGGCACTTTTTTTAACAAGTCTTCCATTAAATTTTTT	chr1:077979080-077979140
PI374562797_4497	AATTTATGAAAATTACACATTCAAGAGAAAAGTGAATAGTTTTTCAAGGAAGAAAAAACC	chr1:077979820-077979880
PI374562797_4220	AGAGACCGGACCCCGGACGCGAGCGAAACGCCCTTGGGCCCCGCG	chr1:077997846-077997906
PI374562797_4290	ATATAAATATTCTTATACAGAATATAAATATTCTTACAAGATAAATTTGTTTTTATATGT	chr1:084417378-084417438
PI374562797_4705	ATTAAAGCATTTATAATTCCCATAGTGTTTTTACGAGAATTTTAAATTTTATTTATGTAT	chr1:084420401-084420461
PI374562797_4831	ACATTTTTTTAAATGATAACTTTTTAATTTTGCTTAAATACATTAAGAGATATTTATCTC	chr1:084422238-084422298
PI374562797_4419	ATGCATAATCTACTAATTAGAATGTATTAACTCATTTTTACAGAAAATCAATGGTTTTAT	chr1:084434817-084434877
PI374562797_3139	ACGTAGGTGCAATAAATACATTTATTGTGAGGTAATACATTTTCACTAGTATTCTTTTTT	chr1:084435930-084435990
PI374562797_4086	TTTATGAAATCAAAACAGAAATATCATGAGTCTTAGAATGTGTGTTTTACCAAATGGTGT	chr1:084452354-084452414
PI374562797_4256	TAGGAGGGTTCCCCTCCCCCCATCTTCCTGGAAGTTTTAAGTTTT	chr1:084536567-084536627
PI374562797_4832	CGATTCAGAATATATATTCTTCTCTCACTTTCTAAGAATTAAACACAAGCTTTTCTCCCT	chr1:084541404-084541464
PI374562797_4924	GCCACACCCTTGTGCAGGCACTGCCATGACAACTGTCTGGATTTG	chr1:084563838-084563898
PI374562797_4485	CTTTTGTCTTCATTATCCTTGAGCTTTTGGACTCACATGTTGGCTTTACCTTCTG	chr1:084587832-084587892
PI374562797_2813	CGATTACTAACTTTTGCATCGCCCCTGTTTTGTCTTTCTCTCCCTGTC	chr1:087570214-087570274
PI374562797_4895	GGGGTGTTTTTCTTTCTTTTTCTTTGGTTTAGGATTATTCACTGGTGTCAACCG	chr1:087577737-087577797
PI374562797_3741	TTATAAACTTGTGACCAAAAAAAGACTTAATTTTTACCTTGTTTTCAGTGGGTTTGTTTT	chr1:087578248-087578308
PI374562797_3848	GAAATCAGAGAAGATGAGTAATGTTGGCCTCAGGGTGTTTCCTACAAGC	chr1:092716663-092716723
PI374562797_5242	CAGCACTGCCGGGTCCCTGCAGCTCCCGCCCAAGAGGTTCCCAGT	chr1:092720939-092720999
PI374562797_4443	ACTAATGGTGTGCCGAGGTGCAGTAGGCATCCGGGGGAGCAGCCC	chr1:092721448-092721508
PI374562797_5070	CGAAATAGCTTGTTGTGGAAACACTTGGGGATAAATACGCCCAACGA	chr1:092724801-092724861
PI374562797_5068	ATGCTCTTCCATTCCTTCATTTCAATTACGATACAGTGTTAGAGAACAGCTTACAAAACC	chr1:093805354-093805414
PI374562797_3155	CTGTGTACTTGTACTCCACTCCCCAGCGGGGTAGCCCCATGCTTG	chr1:093805815-093805875
PI374562797_3870	GATTTGCCAAACATGGCATGCAGATCTCTTTACAGAACATTAAGTACACATAAAGTAATT	chr1:093809745-093809805
PI374562797_5150	CTAAAACCTGCTGCTCTGATGCCTGGAAGGAGCTGGGAGGGTCGG	chr1:093814089-093814149
PI374562797_3267	AGCCTGAAGGAAACCAGGGTAACACTGACGTTCTCCCTGAAAATT	chr1:093822093-093822153
PI374562797_2842	CATCAATCTGTACATTGCCTGAGAGCAGCCGTGTATGCTCTGGAA	chr1:093830340-093830400
PI374562797_3436	GAGGCCCAGGCGCCCCGGGAGGAACAGCACCCCGAGGACGCTGGG	chr1:093919672-093919732
PI374562797_3283	GTTTTAATCACGGTTCTACTGGTAAAATTTTAAGCCAGCAAACATATTTTTTTTTTACAT	chr1:094415686-094415746
PI374562797_4387	TCAGCAAAATACAAATCATATTTTTGCTGTTTTTAATTTAATGGTGGGTTTCAAGGGTAA	chr1:094422225-094422285
PI374562797_4185	AGTCTCCTTTTCATTAGAATAGGTTACACAGGCATTTATGCTTTTTAAAATTTTAAGAGT	chr1:094422946-094423006
PI374562797_4828	TAAAATTAAAAACAAAAAAGTATAAAACAAAAAGCATAAAAGGGTCAACACAATTCCACA	chr1:094423416-094423476
PI374562797_5220	TTTATCTAATATCATGCAGTGCTACTGATTGAGCTGGTTTAGTGGGACTTAATTCAGGTA	chr1:094424573-094424633
PI374562797_3060	GTTAAAAAATACCTAAAAAAGGACTGATCTTTCAATGAGTTTTCATTGCCAGACTTAAAT	chr1:094426911-094426971
PI374562797_3368	TAATTTAACAATCACATTCGAACAACCTGACCTTTTATAAATTAGCACTCTCTTTAGGGT	chr1:094427290-094427350
PI374562797_3233	TACTAGATAGAAACTTAACAATTAAGTGTTTTATATTTTGAAATAATTTTGTCTGTACAT	chr1:094428000-094428060
PI374562797_3276	GGTCAGTATATACTGCAGATTATTTTAAATGTTCACAAATAGGTACATGAAACTCCATTT	chr1:094440992-094441052
PI374562797_4857	AAAGCAATTTTCTAATGGCATGCCATTGCTTAAAAATAAAAGTGCATTATACATATAAAT	chr1:094441174-094441234
PI374562797_5332	TTTTGCAAATTATTGGGAGTTCATGAGTAGTTTCTTATTATAGAACCCCCGAAGTTCACA	chr1:094442004-094442064
PI374562797_2823	TCTGTAAAAAATGAGTTAGAAACAACTTAATTATTATACTCTAAATCAGATGCTTTAAAA	chr1:094443135-094443195
PI374562797_3196	AGATTAGGCAATAGTTGAAACATGAAGTTAAAAACATTAAAGACTTTGCTTTCACACAAA	chr1:094446906-094446966
PI374562797_3840	CTGGATAATGCAACATACTCTCACTAAGACACCTAGGACTAGTTGCTTTAAATGACAGTT	chr1:094447328-094447388
PI374562797_4254	AGACCAAAATATATCACTTGGCTCCTTTTTGCCCACAGCAACCCAC	chr1:094458332-094458392
PI374562797_4888	TTATCTGCTAGGCCAGCATTTAAAATTTTACAAACTATCCAGCAAGAATGCTAATAGAAA	chr1:094469481-094469541
PI374562797_3376	AAAATGCTTTCTGCCGTAAAAACAAGAAGAAACATGTCTCATAGCATTCTAATTCCAGCA	chr1:097320404-097320464
PI374562797_3437	AACATTTTAACTATATTTGTATATTTAACCAGTAAAGTAGGCATACTTATATAGTTGGCA	chr1:097336563-097336623
PI374562797_5306	GGTAAATAAGATCTGAAATAGAAACCAAGGCTGAGTTCTCAAGAATAACACAGGAGATTT	chr1:097431143-097431203
PI374562797_3340	TTGTCACATAACTTACATTGCATTTGTGAGATGGAGATTTTTAAAAGGGACAGACAAACA	chr1:097472926-097472986
PI374562797_4200	AACATGACCTTCTGATTTTTCAGCAACCTCCAAGAAAGCACAATGCAAGAAG	chr1:097543333-097543393
PI374562797_3719	CTTGAGTATGGCTACATAATGTGGGCCAATATTTACAATAGCGGGCAACTGATTC	chr1:097544251-097544311
PI374562797_3097	TAGTAACTATCCATACGGGGGCCTGTTATGTCACACTGACATACTTAGTGG	chr1:097611635-097611695
PI374562797_5226	GCTCTTTATTTAAAACTAATAAAAATAGGAGAGAAGAAATAAAATAAATATATACTAAAG	chr1:097620467-097620527
PI374562797_3888	ATTGGATGTTTAAATAAACATTCACCAACTTATGCCAATTCTCTTGTTTTAGATGTTAAA	chr1:097688133-097688193
PI374562797_4027	TTATAATGTTTATACCTTAATTAAAATATATGATAGACATTTCTATATGACTTCAATAAT	chr1:097753800-097753860
PI374562797_4531	GAGTATCAAAAATAAATGAAGCACTTATCCATTGGAAAAGAATTAAGTGGAAATGATGGC	chr1:097787634-097787694
PI374562797_5103	AAGCTAGAAACTATTACAGCACTAAAATAACAGACAATTGCATCACACATTTCAGCTCCC	chr1:097811834-097811894
PI374562797_4809	AACATTAACAGTTTCATCTCCTAAAATCTGTTGGAGTACAACTCCATATTTTCTGATGGT	chr1:097831292-097831352
PI374562797_4742	ATTTTGATATTAATTTATCATAAATAAAATAGCATACTCACTATTAAGCATAAAAGACAA	chr1:097833133-097833193
PI374562797_3965	GTTAATCTTTAGTGTAGAGCTTACTCCTTTCTTTTTGAGCAGTACACAGATAGGTGTTTT	chr1:097929791-097929851
PI374562797_5253	CAACAATATTCATAATTGTTTTGCTCCATCATTTCTGACACTATAAACATGAAATAAATG	chr1:097937425-097937485
PI374562797_4749	ATTTTAAGATATTTGTGCATGGTGATGGTAGTGGGGGGATGTCACGTGT	chr1:097959584-097959644
PI374562797_4175	GTACCCACAGATAATAGAGAACAAGATCAAATACTGTTATTTTCATTTGCAGAGTTAAAT	chr1:097978466-097978526
PI374562797_3834	CCCAAATAATGAAGAATGACTTTTTCTTTACCACATCTGTGACTGTTGCTATGGTGAC	chr1:098066188-098066248
PI374562797_3254	TAAAATCTTGCCTTACAATGTGTGGAGTGAGGTAATTTTCAGCATGAAATAGTGTATCAG	chr1:098121338-098121398
PI374562797_5152	ACCTACCCGCAGAGCACTCCCCACCACCCCGCCACCACCGACGAG	chr1:098158958-098159018
PI374562797_2828	TTTGGTACGTGTAGACTGGTGTTTGTAATTTCTTAAAGGGTTTTAGAAAAGAAAAATACC	chr1:098900771-098900831
PI374562797_3885	TGATAGCATCTAGAAATAGAAGAGTTTAATTTTTCTATTGATACTAATTTTTGAATGTTT	chr1:098922959-098923019
PI374562797_3577	TAAAATAACGTTAGGCAAATACCTTCTATCTTATATTGCATGTGCTGTTATTTTCTCTTA	chr1:098929149-098929209
PI374562797_5265	AAAGCGTAGAATTGCTTATAAACCTATGGCTAATAATACTTGAATACCTTTTTAATTTTT	chr1:098929609-098929669
PI374562797_3374	TTTATTTTTGTATTGAGTCTCGGAATATTGAGACTTGTTTCACTAGAAATACTTGGTTTT	chr1:098933592-098933652
PI374562797_2794	TCTCTAGGATACAGGTATTTTGAAAACTTTTGTTTATTGAAGAGCTTATTAAGTCTTTTT	chr1:098936780-098936840
PI374562797_4368	ATATTTTTGCTATAGGAAAGATTATTAAAACTAAGTACAGCCTATTTTATCTGTGTGTTT	chr1:098939891-098939951
PI374562797_4069	TAAATTTGATGAATTCACCTGATGGAAAGAATTCATAGATCAATGTATCTCTCTTTGTGA	chr1:098976311-098976371
PI374562797_4436	TACCACCCACCTTCACTTCCACTTCTCTACTTCTCATATGTTTTTTCTGTCTTTTAAAC	chr1:100591836-100591896
PI374562797_3242	ATGAACATTGATGTTACTGAAAATTATACTTTGACTAAATACTACGTTTTTTGTTTTTCT	chr1:100615620-100615680
PI374562797_2879	ATGTTTGCCTTCTGTATATGTTAACTTTGTCTCTATGGTTACACTAACTCTTTTTATCTC	chr1:100628806-100628866
PI374562797_5018	GCAAATTTGGTGAGTAATTAGTTTTGTGTCATTCTTGGGTGTTCTAAATGTTACTATTTA	chr1:100662296-100662356
PI374562797_3922	TGGTGTTATATTTTATTATTTGAATGTTCTAAATGCAAGTTTTTAATGTTGAGTTTATTT	chr1:100678006-100678066
PI374562797_3958	GGAGTTCCAGAAATGATGAGTAGAGTTTATCAATTTAGCATGGAAAAACTAATTCAAATT	chr1:100681008-100681068
PI374562797_3715	GTAAGGGTTTCCTAAATTGTATAAGAATTATAAAATATTTTTCTTCTCTTTTCTTACAAA	chr1:100693479-100693539
PI374562797_4171	ATTTCTGGGTTGTGGAAGATGAAATGCATGCCTTTTGCTTACTGCTCC	chr1:100700725-100700785
PI374562797_3807	TTGATTTCAGTGTTTTTGTGGTAGCATTTGCTAGACTTTATATTTCTTATTCTGTTTCAT	chr1:100706030-100706090
PI374562797_4097	ATGTAGTCTGTTAAGAAACCTATATAAAGCCAAATTTTGACCTTTCTATGGAACGTGTAT	chr1:100732892-100732952
PI374562797_5164	CCTAGTTAGTTGCTGAATGTTTAAGATAAGACTACTTTATTGTGACACTTTGCCATTTTT	chr1:100736159-100736219
PI374562797_3372	ACAATGGGTGCAAACAACTGCTCAGTCCCCTTCTTTCACATGCAC	chr1:107918122-107918182
PI374562797_4160	AGATGTTTAATGTTATTGTGCCCCTAATTTTTAAGTGACAGCAAATTGTATTCTCAATTA	chr1:107940287-107940347
PI374562797_5228	GAATTAAAATGACCTTTCTAACAAAAGAAAAATAAGGATCCCAGATTGAAAAGAAATAAT	chr1:107946472-107946532
PI374562797_3345	ACATGTCAGATGGTCTATGCAATTATGAAAACAGGAAATCTATTTCTGTAAAAGTACTTG	chr1:107947122-107947182
PI374562797_3396	ATTTTTGCACAATTAATCACAGGATCAAAAACAAAATGAAGCAAGAGAAAATTAAGATAC	chr1:107961642-107961702
PI374562797_4893	AAGCCTGGTTAAGTTAGCAAACAACTTGAAATGCAAAGGTTATAAAAAATATTTAAAATG	chr1:108032456-108032516
PI374562797_3423	GGCCTTAATTATGTTTAGCAAATTTTATGTCCTCATTAAAAACAGAATTGCAACAATAAA	chr1:108048625-108048685
PI374562797_4886	AGAAAAGTCTGAAACACTTAGCAATTATATCAGTTCCTTTAAACTGAAAACCAGGACTGA	chr1:108049035-108049095
PI374562797_3610	TGGTTGTTCATTATTCATAAGTGATTTAACTAGTAAAAATAAAAGCACTTTTAAAAATAG	chr1:108093043-108093103
PI374562797_4426	GTATTATCATACTTTTCCTTAATGTTCAAGATTATAAGTAAATTACAGTTATTAGTTTCC	chr1:108093537-108093597
PI374562797_3091	TGTCTTTAAGGTTTTCTCAGTTTTCTGACACTAATTACTTATTTTGAAAATAGTATTCTT	chr1:108095192-108095252
PI374562797_4690	CAACAACAACTCCTAGAATGTCGTTGATGTGGGGGTGAGGGGAAG	chr1:108099502-108099562
PI374562797_2983	CAATTTGAATTCCATTGTCTTTAGGCAAGAATAAAAAATACAAACAAATTACTGATGAAT	chr1:108101336-108101396
PI374562797_3129	ATCATAAAGAGGAACACATTGCTTTTAGGTTTATTTTGCTTTATGTCATAAACTAAAAAT	chr1:108109151-108109211
PI374562797_3415	AGCTATTTTAATACTAATCCTCACTATAATTACAAGCTAAGACCCACAAAACTTAAACTT	chr1:108110522-108110582
PI374562797_5271	TGGAACCCCCTAAGGAAATGAAGATTTTATTGAAGTACACCACAATTTTAGCTAGCATAT	chr1:108112516-108112576
PI374562797_4876	AACAGTGAGTCTAATATATTAACTATATTAGGCAGTATTTGGGCATCAAAAATAATACCT	chr1:108114711-108114771
PI374562797_3802	AATTATTATGTTAATTAGCCTTTCCTAATAAAATATTCAGAGTAACTTTAAAAACAAGTA	chr1:108116810-108116870
PI374562797_3087	CACAGTTAAAACCCACAATGGACACATAAATTGGCAGTGGCTAAATTTTGCTTGAAATT	chr1:108121306-108121366
PI374562797_3932	TCAAGATTTGAAACAATTTGCTTAAATGCTTTCCAGTTAAAAAGTAGTGTTAAAAATGAA	chr1:108218976-108219036
PI374562797_3700	CGGGAAGTTAAAAATACTGTGATGCAGCTGTAATGTTATGTTTAAATGTCTGTCCTGTAT	chr1:109240939-109240999
PI374562797_5121	TATTACAAATATATATGATAAACCTGACCTCTGTTTTCAAAATGTAAACTTTGCTGATGT	chr1:109242034-109242094
PI374562797_5319	AGATATGTAAATCACATACATAAAATTGTTCTGCAAACTTATTTTTTCATCACTTTTTGC	chr1:109242717-109242777
PI374562797_2863	GTTCTGAACAGTGATTAGATCATTCTTCAGTTTTATTTTATCTACATCTAATTAAAATTG	chr1:109242954-109243014
PI374562797_4626	GTTTTGTTTTGTGATTCTTAAAGCCCAAACTGAGAATGATCATTATATAAGAATTAATTT	chr1:109245865-109245925
PI374562797_4521	AGATAGCTTTTATTCTATACATAGGACCTCTTTTCAAATAACTGCATGTTCGCTTTGAAT	chr1:109247201-109247261
PI374562797_4433	CATTTACAAATAATCTTCACCATTCTTTCTCTTTAAATACTACTCTAAAATATAAATGTT	chr1:109248200-109248260
PI374562797_5050	ATGTAATGATGCTGAACTTGTACTCTTAAGGGCTCCCTGGTTTATTTGAATTAATTTTTT	chr1:109258413-109258473
PI374562797_5174	AGAGCTGGGGATTTGGGGGTGTTTATTCACCTGCCTTCCATTTAT	chr1:109262688-109262748
PI374562797_3052	GATGTTCATTGATGATCTAAAGATAATACTGGAATATTCAAATAAACTAGACTTCCTCTC	chr1:109266492-109266552
PI374562797_4710	AAGTGAATCATAGATTAGAATTTAATACTCTTATGGAAATAATTTTTTAACATCTTAATT	chr1:109274374-109274434
PI374562797_4451	GAGCTGACGGAGAGGGCCACCGCCCAGCAATAGACGGTGCCTCAG	chr1:109892754-109892814
PI374562797_2953	CATATAAAGTCCATAGTATCTTTTCATTTTAGGTCCATGGTATTGACTTGTGGTTTTCTT	chr1:109917971-109918031
PI374562797_3902	TTAAAGAGACTGTCATCAAGTCTTAAAGAAATGGAGAGTCATCTGTCTCTTTCTTAACTG	chr1:109923279-109923339
PI374562797_3627	ATTTAGTCTGTTCATTTGCTATGCACATGGTTGGCTTCACCAAGTAAAAGTAAACGTG	chr1:109926512-109926572
PI374562797_4331	TAATCATTTCAGTTTAGGGGAAGGTGTATGTGTGACCTTGCTGAATTTGCTTTCTTT	chr1:109930291-109930351
PI374562797_3996	TGTCTTTTTCATTAACTTAATCCACTTTTACTATTTGCTACTGACCTATCATCCTTTATT	chr1:109930804-109930864
PI374562797_3556	AATGGTCTGACTTAGTTGAGTTCAGGCAGCTGTTACAATTTGAACTGAGAGTACT	chr1:109936118-109936178
PI374562797_3033	AGTTATAGTGCTACAGTGATGTCTCTTGGTTTTTAAACTTTTTCTAATTAAGAATATTCT	chr1:109936420-109936480
PI374562797_5180	CAGTGCCTTTTGGGGTCCAATCTTTTTGGATTGGATTCTATTTCATCTTTTGATG	chr1:109938020-109938080
PI374562797_3630	TCTTTTTGGAAAATCATAGCTTACAGATGGTATAACTGTATTATATAATGGAATTTTCTT	chr1:109938182-109938242
PI374562797_5233	CCTAAAAAATGAGACAATTGCCAGTCTCTACTAAAAGGCATTATTATTATTTCCAGCCCC	chr1:109948026-109948086
PI374562797_5111	AGGCTTAGAGAAAGGGTCATGGGGAGAACTTGTTCTACCAAAGCT	chr1:109950045-109950105
PI374562797_4348	CCCTTTTCAGGATTCCACACGTGTATCCGAGATGCCCTAGGGAAC	chr1:109950383-109950443
PI374562797_5013	GAGAGAAGACTGGCTAGAAGATTGCTTAAGCATCAACCCACCCTCT	chr1:109952706-109952766
PI374562797_3777	CTGGTATGTTTCTTCTTGCTAGCCTTTCTGCTTCCACCCTTAACCACATAAT	chr1:109954115-109954175
PI374562797_5155	AGGGCTTTCAGGGGCTGCCCCTCCACCCTTTGACCCTGGCATCAC	chr1:109969378-109969438
PI374562797_4638	ACTCTGTAGGAGAGTGCCCGAGGGCGGAGGGCCAGCCATGCTGAC	chr1:109969737-109969797
PI374562797_5090	AGCTGCAGCCTGCCCTTCTGCCGGCTCTAAACCCCTCCCTTGAAT	chr1:109970394-109970454
PI374562797_4913	GGAGGAGGTCTCTGAGTCCAAGACTGAGGAGAGTGATCGCATATC	chr1:109970801-109970861
PI374562797_3112	GCAGTGGGTGGCTTGGAAGAGCCCTGCTCTGACTTTACCCTCCTC	chr1:109971250-109971310
PI374562797_4388	GTTGCGTTGGCTTGGGAGAGGCCACAGGGCTCGGCTTGCTCTCCT	chr1:109971504-109971564
PI374562797_4476	CTCCCCAGGTGCCTCCCTTCAGGGCCTAAGTCCCTGCCTTGTTCT	chr1:109971849-109971909
PI374562797_3071	ATTGCACTGCCCCAGGCCCCAGACCTTCCTGGCCTCTGGTGGATC	chr1:109972158-109972218
PI374562797_4143	ACTGAGTCAGTCAGGGGACCAGGAGTCACGGGTGACCTGAGCCTT	chr1:109972439-109972499
PI374562797_3851	CTGAAGAGCTCTGACTCAGCTCACCTCATGTCTGACTCAGCTCAC	chr1:109972718-109972778
PI374562797_2766	GGTTTCCTCCCACTGGCCCTGACTTGCACATACCTGCATGTTGTC	chr1:109973184-109973244
PI374562797_3153	GTATGGGGAGGGCAGCCGGCTTCGCATCCAGCTGCAGCTCTGGTT	chr1:109973402-109973462
PI374562797_3243	GGTGAGCCCAGGTGATCCCAGGCTCAGGAGCTGACACTGTCTTCA	chr1:109973871-109973931
PI374562797_4083	CCAGAACCACTGTGCCCTGCCCAGCCTCGGGGCCACCTGACAGGC	chr1:109974308-109974368
PI374562797_4937	GGGCGGAGACCAGGTGCCCGTCGGGGCGGAGCAGCCCTCCCTGCC	chr1:112083261-112083321
PI374562797_2784	GCGGTGCCCCCACCGCAGGCCCGCGGCGCCCTCTGCAGGCCACAG	chr1:112099776-112099836
PI374562797_4101	ATTCCATGTTAGCCCCTAAGTTGCTTCAGTGAGTACTGGCTAGTGATAATTGTTTT	chr1:112100721-112100781
PI374562797_4672	TAATGAATATACCAGTCCCCTATGTATTTATTCCTCTGACTCAAAGGTGTAATTTATGGT	chr1:112103475-112103535
PI374562797_3597	CTATCTTTAGCTTTTCCAAGTGGTGATTATTGTTTGAATAATTTACATGGTATCTGTTTT	chr1:112104781-112104841
PI374562797_2886	GTTTTGTCTTGCTGTTTCATGGTTACCATTAGCATATATATTTGTTTTAACTGATAGCTC	chr1:112105062-112105122
PI374562797_3188	TTTTTGTGGATTGGATAAATATGTATTAGCTTAGTTGTTTTTATGTGACTTTCTTTTGGG	chr1:112106330-112106390
PI374562797_4759	TATAATATGCATTGGTATCCATGCTGTATAGTTAATGCAAACAAATAATTGCTATCTTCT	chr1:112106752-112106812
PI374562797_4361	TGTGACAGGTGGGCTTTGAATATTATTTTTGTGAAAATGATTTACTACCTAACATTCTCT	chr1:112106981-112107041
PI374562797_3552	CTCCTCTTCCTGCTGAAAATCCATAGCATTTATTATGTTAAATTGCGCCTGTGTTTTCTT	chr1:112835086-112835146
PI374562797_3921	GTGAGGTAGGAGCAGCCTGAGTACCCCCAGAAGGTGCCCCGTCCA	chr1:112853319-112853379
PI374562797_4520	CTTCCTTATTCCCTCCCAATGCAGAAAAAGGTCTGGGATGTTCTGA	chr1:112858949-112859009
PI374562797_4573	CTTTGCCCGTCTGCAACCCCTCAGAGGGTGCATTCTTCCCCAGGG	chr1:113046638-113046698
PI374562797_3994	AGGCCAAGGCACGAGACCTCTGGCTGATTCCAAGGGGTTCTCAGT	chr1:113047074-113047134
PI374562797_4103	CATACTAGGTCATTCAGTGACTGGGGGGCGGGGTCTCAGGGTGGG	chr1:113047719-113047779
PI374562797_2782	CATCTGCACAGTTCATCACACCTTCGCAGCTTCCCTCACTTCCTC	chr1:113049175-113049235
PI374562797_3397	GGCGGGGCAGGTTCCGGGAAGCTGGGAGGAGAAGGGAAGGGGCTC	chr1:113050908-113050968
PI374562797_2792	TGAATCAGTTATACTGTAAATGAGTAATTTAGGTAATTTTTTTAACTCTTCAGTAAAATA	chr1:114163652-114163712
PI374562797_5283	GGAAACTTTCAGTAAGGGAAAGTTTCCGGCATGTTTCCCAAAACTCTT	chr1:114173667-114173727
PI374562797_2808	CCTACTTTATTGTTAATCTTTTAACATTTTCATTTTTATGATTTTTTTGAGAGAAAGTGC	chr1:114174024-114174084
PI374562797_2865	TTAAAAATACAAGGAGTAGAACTGTAGTCTATTGAATCTAAATGAGTAGAGTCATTAAAA	chr1:114178384-114178444
PI374562797_3923	GATGTATAAGCATGAGATTCATCTCCCAGACACAATTAGTCAACATTTAGATATATAAAA	chr1:114182619-114182679
PI374562797_4795	AAATCTGACATCCCTTGACCAAAAGCAAGTATGAAAATTTTTTTGACATAATATCTAGTT	chr1:114192615-114192675
PI374562797_3135	CACCATTAAACAGATGGAGCAAGACTCAGACACATGTTCTGATCCATTCACTA	chr1:114196102-114196162
PI374562797_4449	AACCAAACAATTACTAAGTATGAAAGCAGTAGACTAAGCAAATGGGAAGTGCCTGCT	chr1:114198546-114198606
PI374562797_4875	CAGTCCTGGCCAGACTCTGACATTTGGTTCATTTTGGGTAGAAGGTTTATATAT	chr1:114198982-114199042
PI374562797_4151	CAAAGACAAGCTCTCTATAAGGTAGACCCTGGAGGCTTTACTCAGACATG	chr1:114200623-114200683
PI374562797_4868	GACCAATTTTTTAAAAGCACTGTTTTTAATAAAGTAGAGAATAAAGTAACAAAAGCAACA	chr1:114202553-114202613
PI374562797_3849	TGGGTACAAAGAGATAGTAATGATTGAATTTGGGAGAAAGTATGAGTTTATAGAGAGAAA	chr1:114203427-114203487
PI374562797_3890	AATTGGACCCCCATAGTCAGTTAAATAGTGTATGTAACTACCCTGAGAGGGT	chr1:114215612-114215672
PI374562797_4411	GGGGAGGTAACGGAGAGGAGTCAGTGGTCACTGGGATGACTAACT	chr1:114251071-114251131
PI374562797_3712	AGGTAGGAGAGGCTTGTCTTCTATTCTTTTGTCTCTGACCTTCTGCC	chr1:114252084-114252144
PI374562797_3328	CAGAAAAATAAAACAAGGAAACAAACAAAAACTAACAAATCAAGACTCTATAGGTTGGAA	chr1:114743532-114743592
PI374562797_3517	AAAAAAAAGGTGTATATATAGGCAGACAACTACTGAATCCCAGTGACAAATCAACTTATT	chr1:114746835-114746895
PI374562797_4769	TATACTCAGAGCTGAAAGAATCAATGAAGTGATGTCCTTAAGTCCCTGTCAGACT	chr1:114751016-114751076
PI374562797_3261	CTGAAATAAATACTCTAACTCTGTAATTAACATTAAGTTTAATGAAGCCTCATTCAACTC	chr1:114765511-114765571
PI374562797_3467	AGTGATTAAGAAAATGACGTCTTTTAATTTTAAAATTGTAGGATTCTTACAAATGTAACT	chr1:114768666-114768726
PI374562797_4914	TTTGCTTTAAGTATTTTCTCCTTCTAATTCAGTGTTCCAAGTTATATTCATAAAACTCAT	chr1:114771252-114771312
PI374562797_3038	TCAATAAACATTAAAAACAGCTAAAGAGCAAGAGAAGCAGTTTTTGTTTTATTTTGGCTT	chr1:114774873-114774933
PI374562797_4457	AACAGATTTAAACTGGACCCACTTCTTTTTAGTAATTCTTAAAATTATGGTTTTAAGGCA	chr1:114777692-114777752
PI374562797_3503	TTTAAGAAGAAGAATGACTTTACAAGCACTTTTTATAGTATTTCCTGGTAAGCAATTATG	chr1:114807179-114807239
PI374562797_3222	AAAATTCTATAGGGGCAAAAGAAGGAGGTTAACTGTAATCATTGTAATGATTACAATGCA	chr1:114807487-114807547
PI374562797_4005	AAACATGTTTTTCTTATAACTTACAGTTTGATATCAAGATAGGAATATAAAGAAAAATTG	chr1:114808345-114808405
PI374562797_3318	AATCATATTATTGAATCGACCTTAGAAAGGGCTAAACAATTTAAAAGATGATGGAATTAT	chr1:114914066-114914126
PI374562797_4018	TCTTCACAAATCTCAGCTCATTACTGAGTTACTACAAACTAAATTTTAATTTCCATTTTA	chr1:114920762-114920822
PI374562797_3866	CTCAATCCAAAATAAAGGTTCACAGGAATTCTCGTTCACACCTAGGCTCAAG	chr1:114925373-114925433
PI374562797_3350	TAACATGTTTCTTTCAGTACCGAGCCAGCTAGCAGTGAGTCAGCTACAAA	chr1:114925573-114925633
PI374562797_4141	ACTTTTTCGGTATTCAAGTTAGCAGACCCTATACTCAGAAGGGAAGCCATTTG	chr1:115017713-115017773
PI374562797_4635	ACTTTCAAATTCTGGACGGGAAACAACAGTCCAGCAAAATATGCTTGTATTGC	chr1:115017983-115018043
PI374562797_3352	GGTTGGTTAAGGGAAAAAAGATTCCTCTAGCTCCAATGTAAAAGTTAAGAAGAGAGCT	chr1:115018826-115018886
PI374562797_2959	TAATTGCCAATATATGTGGAAAGAGCTGTGTCAAATAGACCCTCCTAGCTCCA	chr1:115019604-115019664
PI374562797_3065	AATTAGTCATGACCAGGTAGGAAGGCTGGTTCATGAGCAGCAGTATG	chr1:115019951-115020011
PI374562797_3537	GGACTTGAAGCAGATGAGACAAGGGCAGGCTCTAGAGTTTCTGAT	chr1:115021425-115021485
PI374562797_4170	TTGTAGGAGAAAGACATGTGGGGTTCTGAGTATTAGAGTGAAACTGACATTGC	chr1:115022407-115022467
PI374562797_4625	TGTGCTTCTCAATAAATAATTGAATTGTTTTTGCCCAGGAATTACCCCTGAGCAACTA	chr1:115023653-115023713
PI374562797_4841	AAGTAGTACTAGTTGTTGTTTAGGTCTTGTAGTACTAGTTGTTGTTGTTTAGGTCTCACT	chr1:115024333-115024393
PI374562797_5080	GAGCTAGAACTGTCAAGCTGAATGGCTTCCTGGTTGCTAAGTCTGA	chr1:115030819-115030879
PI374562797_2764	ACCATATCTTCCCTGGCAGATACCCCTCCTTAGGTGCCAATATACTA	chr1:115032635-115032695
PI374562797_2804	GGAACAGTTGCTTGTCAAAAAAAAAAAAAAACAACAACAACTGAGCTCTCCAAACACTTT	chr1:115039524-115039584
PI374562797_5336	ACATCTATTCCACTGAAATATTATAAAGGAAGTCTACAAACCACTTCTAGGAAAAAGGCA	chr1:115051538-115051598
PI374562797_5064	AACAAACCAAACAGCAATAATAACTATATTCTTGGCAAAACAGTAATTTATGACATTTCT	chr1:115051731-115051791
PI374562797_4555	ACGTTTGCGGTTTGGTTCTCTGTTTCAGACATGAACTGCTTTTCAGATG	chr1:115051887-115051947
PI374562797_2850	CAGCACTCCTCCAAATTGCCCAATACTATATACTAAGATTTGTAATTATGCCAAGAAACC	chr1:115052605-115052665
PI374562797_3245	GATCACATCTCTACCAGAGTTAATCAACTGATGCAAACTCTTGCACAAATGCTGAAA	chr1:115053643-115053703
PI374562797_3718	TAACCTCATTTCCCCATAAAGATTCAGAACACAAAGATCATCCTTTCAGAGAAAATAATG	chr1:115057874-115057934
PI374562797_3561	AGAATATGGGTAAAGATGATCCGACAAGTGAGAGACAGGATCAGGTCAG	chr1:115060124-115060184
PI374562797_3865	CATGAGATAAACTTACCTCAAGCTCCACTGCCTCTGCTTTGGACAGATT	chr1:115060776-115060836
PI374562797_3999	ACCACATATTTTATGTTGGTCTATCAGTTGGCCTCCCCCAAGCCT	chr1:115062687-115062747
PI374562797_4975	ACAAAACAGAGACTATAAAGTTGAGACACTCCAGGGTAGTTACTAATCAAACCACAACAA	chr1:115063653-115063713
PI374562797_2972	AAATATTTGAAGGTTTTGGTTACCAACTCATAGAAGGATCAAATTCAGATACAGAGATGC	chr1:115064613-115064673
PI374562797_4203	TTTAAAACTTTATAGGTGCTCATCTGAAGTTATGGCAAATTTCAAACAGCCTGATAGTGA	chr1:115067957-115068017
PI374562797_2985	TCTACTACTCCATCCTTTATCTCCCACTTAAAAGCACAGGCTGAATAAGAAGTCA	chr1:115069295-115069355
PI374562797_3775	ATGTTTTTTATTCCAACACCAAAGAATGGATGGTAAGTTAGCTGTAAAGTTCCTGAAAGT	chr1:115070285-115070345
PI374562797_2932	CCCATCCTGCAGGATTTATGATTAAGATGACAACTCTTAACCCTCTCTCGAA	chr1:115071057-115071117
PI374562797_2864	TTACTATGTGCTGTTAAAGCAGAAGAGAAATAAACAGCTACAAAAATCATTTGGATTATG	chr1:115074332-115074392
PI374562797_4312	CAAAATTAACTTTCAATTGAAAAAGAAAGCATCAAGAAACACCTCCCAACTTTTCTCAGA	chr1:115074582-115074642
PI374562797_3339	GTAGTATAAACTTGAATATAACATTGGCTTTCGCATATTAGATACATATCCAGTAATATC	chr1:115076678-115076738
PI374562797_5163	CAGTATACCACACCATATTATTCTATTACTACTGAGGCGAAATAGGACTCTCCTGAAAAA	chr1:115077806-115077866
PI374562797_3326	AGTGTTTCTTAAAAACATAAACCAACTCTGATCTTAAAAGGCCAAAGATCAAGTTAACTG	chr1:115078063-115078123
PI374562797_4578	GCTGGAGTTTGAAGTACAACATTTCAAGTGGCCAAAGAAAACTCAAGTTTCTCAAAT	chr1:115078516-115078576
PI374562797_3020	TTCAAATTTCTTAATGGAGGGGGGAAAAAAAAACCGCTTAGGTGAGAAAATTTAAAAAAA	chr1:115080832-115080892
PI374562797_3220	GAATTTTAAAGTACGCTTATAGATCACATGGTGGATCAGGCAAAGGTTTAAGAAAAATAC	chr1:115081545-115081605
PI374562797_3192	CCTTTTCTAATGTGAAAGATATGCAAATGCAGGGCCCTAAAAAAACACAAAGCATCAA	chr1:115082037-115082097
PI374562797_4396	CTCATGAACAAATTGATATGCAAGACAAATTTTGTGATTACATTTTTACAAAGGAGAACT	chr1:115083766-115083826
PI374562797_4000	GTCTTATTCTCAGCCCTTCCCCTGGGTTTCTGCTACCCCCAGTTG	chr1:115101999-115102059
PI374562797_3757	TAGTGATGGCATATCTTCCAGACTCGGAAAACTATGAAATACTGTGAACCTAAATTAGCT	chr1:115120420-115120480
PI374562797_2839	CAAGCACACAATCTAAAACAATCTCAAGATTTCAATTTGGTTCATTTCGAATTTATTCAA	chr1:115123216-115123276
PI374562797_4294	TTTTGTAAATGTTTAGGGCAATTTTGCAATAACTTTAAACTATTACCAGATATGAAAAGG	chr1:115124184-115124244
PI374562797_5041	CACTTTACCTCGCTCTCCACCCTTCAGTGCCCAGAATCCGAGAGC	chr1:115124523-115124583
PI374562797_3599	AAAAGAAATAAGATGCAAAGTTTCAAGGCTTTTTAGAGGGCAAAAAGGGTAAGTTCTAGA	chr1:115397453-115397513
PI374562797_3433	TTCAATGGCTTCCTAAGCTAGCAGCATGATACTACAGGTAGAGTAAGAACCTTG	chr1:115401611-115401671
PI374562797_3687	ATTGGTGAGAACCTGGCTCACACATAATCTTTAGAAGCTGTGATTTTAAGGAAGAAG	chr1:115402957-115403017
PI374562797_3731	ACTATTGTGGGTATCAATATTCTAACACTTTTAACCATCATAGAAAAACATTATAAGTAA	chr1:115404538-115404598
PI374562797_4386	CCCTTCAGATGCAGGCCGCTCCCTCACCCCCACCCCACCATTTAC	chr1:115406209-115406269
PI374562797_4406	CTCTAAGTCTTTGCACAGCCCCATCTACTCTGAGCTGGAGCTTAG	chr1:115416979-115417039
PI374562797_5015	TAGCTGTTCTTGGCTCGCGGCCGCGCCGGGCTCGCAGGGCTGGGC	chr1:115986027-115986087
PI374562797_5135	ATTTATCTTTCAGCCCCATTAAGGTTGGCTCTGAAGATTAATGTCTTTTTTTTTCCCC	chr1:115995351-115995411
PI374562797_4113	CTTACATTTTGATAAACCCAGAGAGTTAATTAACATGGCATAAATGTGCTAGCTCATTGT	chr1:116003715-116003775
PI374562797_3014	AGGATTTTTCGTTTAGGACCTGCTTCTTCAGTGAAAAAGCTTTGCATTAATTTTGTTCTT	chr1:116026438-116026498
PI374562797_3859	TAGTTTTCTGCTCTGTTTCCCACCCTCGTGGTATTAACACTATTCTTTCACTG	chr1:116028018-116028078
PI374562797_4774	ATTCTGTTCTCACACCCTGTGGCAGGCACCATCCTGATTACTTAG	chr1:116029367-116029427
PI374562797_5030	TCGCTTGATTCCCACTGCTGGCAGAAAGGCCCAGAGGGTAGTGCT	chr1:117457434-117457494
PI374562797_2807	TGTGAAATGTCTCCAGATCCTAAGACAGTAGAATCCAGGGAGCTCAG	chr1:117459650-117459710
PI374562797_3621	CCTCATGTTTCCAGTTTTCTCACTGCCTGTTATCCATGACACCTAATTGTG	chr1:117460691-117460751
PI374562797_4098	GAATGGGCTTATAACTGAGGCACTGCTATGAGCCTCCTCAAGCTC	chr1:120261741-120261801
PI374562797_4803	TCTATTCCCCTCGTCAGAGGCATGCTTTGCAGGTAAGAATCCAAAT	chr1:120262482-120262542
PI374562797_4347	GGACAACAATGTGGAACCATGGGCAGACACAGCCCAGTGAAGAGG	chr1:120264305-120264365
PI374562797_3944	AAAGGACAGAAATTTGAAATGTAACCAGATAATGGCTGACAATGGTGGTTCTACCAT	chr1:120265789-120265849
PI374562797_3984	CAACAAGATATGCTTTTCTAGTCATCCCTACTTATACTGTGAATAGTGGCTTATTGGCAA	chr1:120266312-120266372
PI374562797_2945	TAATGAAAATTGTTCCCCCAATTGACACTCTTCCCCCGCCACCTT	chr1:120266712-120266772
PI374562797_3400	ATCTCAGTTCTGTTCACAGATTGTATGGAAGAGACAATGCCCCTTCTTAGATG	chr1:120270575-120270635
PI374562797_2950	CAATTTGTTCACTAAAACCATCCTCCAAGGCAGAGTGGCCAGGAG	chr1:120273052-120273112
PI374562797_4425	GAACACTAAGAATGGATTTATAACTTAAGACAATGCCCTGGATGGAAAATGGATAAGGAT	chr1:120279548-120279608
PI374562797_4989	TATATCAGTGCTCAAACAGTTGTACAATCTCCTGGGAGGTCCATGACC	chr1:120281358-120281418
PI374562797_3742	TTCTCTAAATGCCACTGGACAGTCAATACTGCAGTGAATGACCTGAGC	chr1:120281933-120281993
PI374562797_3574	GAAAGTGAACAGGTATAATATTCAGCTGCTCTAGGGGAGCTGAGTGAATGG	chr1:120284631-120284691
PI374562797_5317	GCTCTGAAATTTCCTTCCCTTTCTCCCTTTCTCTCGTAAGATGCTGATG	chr1:120285602-120285662
PI374562797_3378	CTCCCTGTGTGTTTTCCTCTCCTCTGGGGGCTTAAGAGCTGACTG	chr1:120292490-120292550
PI374562797_3872	GATAACCTGACCACTTTGTTTAAAGTCAGAATGCATGTTCTTGGCTTCTCCAC	chr1:120293083-120293143
PI374562797_5290	GAGACTCAGGCACTGACAAAGCAAGGTCAAGTATCCCCTCTGGTC	chr1:120294800-120294860
PI374562797_3955	CAAGCAGTATGCAACAACAAGAAGACAAAGAGCAGACGCAGAAAGATGTACTT	chr1:120297619-120297679
PI374562797_3078	CACCAGTACTACAAGCCAACTGGCTTAACACAGGTCAATAAGAAACTATCACATG	chr1:120299116-120299176
PI374562797_4743	TATATTCCCAAAGTGATAGGGCTGAAGGAGGGGCCTTGCAGTAAAA	chr1:120303468-120303528
PI374562797_5277	GAAACATCTGTGTAAACAGATTTGAGAAACAGTGAAAACCCCATACCAAACATAAACAGA	chr1:120307650-120307710
PI374562797_4442	GACAATCACCCTATTTTGTTCAGATGGACCTACCAAGGAGATGAAAAGTGAG	chr1:120309529-120309589
PI374562797_3241	TCTCTTCCCTGTGGTCAGTTGGCTTTGTGCTTTAAGAGAAAACAGG	chr1:120310452-120310512
PI374562797_4991	CTACCAAGAGAAGTTCAGAACAGTCCCTCCTCTCTAGACCCAACAT	chr1:120311509-120311569
PI374562797_4519	TGCTTCAGTTTAAACATTTGCTGAGCTCAACAGACACTTCACAGAACAGAAAAAGTT	chr1:120312153-120312213
PI374562797_4779	AAGGCAGAGTCCTGAATGCCCCCTGCCCCTTCCCTGTTTCTAGAT	chr1:120313587-120313647
PI374562797_3232	AAAAAAACAGTCTGCCTCTGGTTACCAATCCATATCCCATTCTGGTGG	chr1:120331036-120331096
PI374562797_4202	TAGAGGAGTAGAATCAAATCTTGTCCAGTGTTCTATCGCAAAAAGAAAATATATGAAGAG	chr1:120373982-120374042
PI374562797_4661	CATCTGAAGCACAAGTGGGGCATCGGGAAGACTGCCTGTTTCTTC	chr1:143565805-143565865
PI374562797_4162	AGAACAGTATTGGAGGGCAGGAGAACTGGGTTTGAACCAAGAAAG	chr1:143567027-143567087
PI374562797_2947	GAGTTAACATCAAAGGAAGAAAGGGCACAGGGAAAGAGTGCACCTAAA	chr1:143568103-143568163
PI374562797_4644	TTGTTTGCATTAATCACTTTCCATCATCAGTCCCTGGGCCCTTTAGTTG	chr1:143568899-143568959
PI374562797_4037	AGAACTTCCTGGTGATCTCCCGACTGGCCAAGGGCTTTCTAAGTC	chr1:143571046-143571106
PI374562797_3270	GGAAAGACCTCACTAGCATCCTATGCAAGGGCAAAAAGCTCATGG	chr1:143574605-143574665
PI374562797_3434	GATTAGTGTGGCCAGGGAAGAAAGAAACTTAAGAGTGACCACAGTTTGTG	chr1:143577097-143577157
PI374562797_5158	AATATCTGTGAAGCTCTGCCTAAAAGTCCCTAAATAGAGCCAGAAACAGGAAG	chr1:143577879-143577939
PI374562797_5217	ATGCAGAGCAACACAGTGTGGGGCTGCCAATCGCAAGCACACAAAT	chr1:143582983-143583043
PI374562797_4236	GTTGAAGAAAAATCAAACAGGCAGCAGAGAAAGAGGAGATGAAGCTTCTGC	chr1:143585164-143585224
PI374562797_4929	ATAAGCCCTGTTTCCTGAGTTCTCCACTCAGCCTAGACAAAGATGG	chr1:143585968-143586028
PI374562797_3330	CACCAGGGGCTGGAACTGTGGGGGTGACTGAGAGTATTCCAAAGC	chr1:143588323-143588383
PI374562797_3463	ATTGGCCAACAGCATCCAAATGTGACAGCTGACTCCAGGGAGGGG	chr1:143592029-143592089
PI374562797_3440	GGTATAGAACATACAGAACTTATAAGACATATAGGCTAGTTTTCTTTACTAGTAAGTCAT	chr1:143592717-143592777
PI374562797_4523	GGATAGGCACCCCTTGGCTGTGGTGCCTCATGACCTGCAAGCTCC	chr1:143597384-143597444
PI374562797_5182	AGACTATCAGACCTCAGAAGGGCTGTGTGCTGTCCACCCTGGAAG	chr1:143603788-143603848
PI374562797_3761	CGCCAGTGCTCAGTAGGCATGCTTGTGATGAATTCGCACACTTTC	chr1:143614364-143614424
PI374562797_4450	GCATAAATACAATAGTAAAAGAAATAAAAATTTCAATAAAGAATAAAAGAAAAAACAGCC	chr1:143615912-143615972
PI374562797_4412	AGGCCCTACAGGTATTCTGAGCTGTGAACATTTCCAGTGGTCTTTAAAAA	chr1:143617708-143617768
PI374562797_3193	TAAATATAAACTATTTTGAAAGAAAAAAATAATAGGGATTTTGGAATTAAGACTTAACTA	chr1:143621156-143621216
PI374562797_3111	TACAGAGATTACTAGAAGAAAAAACAAGAGAAAAACAAAGTCCCTTAATGAAATGAAATT	chr1:143623169-143623229
PI374562797_4110	ATCAAACTTACACCTCAAATGTAAAAAGGAAATGGAATCAGCATGAATTATGTAAGTCTA	chr1:143623417-143623477
PI374562797_4044	CAAATGCTTCCTATTTGCAGACTATAAATGCACTACATGACACTTGTCTGATCTGTGCAT	chr1:143626732-143626792
PI374562797_5048	GAGTCCTAATCCAAGGCTGAGATTACATAATCACTGAACCAACTGCCTTAAAGTTAAC	chr1:143627857-143627917
PI374562797_4583	GCTCAGGATACAAGTGGGAGAGGAACACCAAGTCAGAGATAGGTT	chr1:143628786-143628846
PI374562797_2933	ACACAAATTTCTATAATACCTATGTAGATAGAATAATCCATAGCATAGTGGGCGAAATGA	chr1:143629106-143629166
PI374562797_5274	ATCTTAAAATTATATAAACAAATTTCAGAGTTCTATGAGCCCAGTTTTCATTGAAATCAT	chr1:143630120-143630180
PI374562797_3160	ACTGTCCTGCTAAAAAGTTATGATCAGGGCAAAGTCAGCATTTAGGGCAATAAAATAGT	chr1:143633122-143633182
PI374562797_4365	ATCAAGACTGCAACCAAAATGGCACATCCCCAACTGAAGTCTCTC	chr1:143633474-143633534
PI374562797_4029	TAAAATACTTGTCTACTTTGAAGGGACCAATTGTTTCCACACAGGTCCTTGATTG	chr1:143633806-143633866
PI374562797_3281	CCAGTCACATCCTCAGGAAAACCTTGTCATCTCCTAGGGCATAGTA	chr1:143634977-143635037
PI374562797_4492	TTAGATATTAAAAAGCAGGGCTTATGAAAGCATGAAGCAAGTGCTTCTGGATGTACTGA	chr1:143657912-143657972
PI374562797_3169	TGTATGCCTTGAGAATGGGCAAAAGACAAGCGACAAAAAGAGCACC	chr1:143663488-143663548
PI374562797_4496	GGCAGAGCAGTAGGAAGAGGAGTGTTAATAAAAGAGAACCCCTACCTATG	chr1:143663853-143663913
PI374562797_4884	CCAAATCTATTGCTCTCAGATTAGTAAGACAGACTCTGGAAAGGACCAGAGC	chr1:143666503-143666563
PI374562797_4402	ACCATCACTCCTCCCATTCCTTCCAACTTTATTTTTAGCTGCCATTGG	chr1:144236277-144236337
PI374562797_3182	TTCTCTCGGGCTGTGCCTCTAGCCATTCACTACCTCATACTAACATT	chr1:144238900-144238960
PI374562797_4622	CTTTGGCCTATGTCAAGGGTCATGTTTGCCCTGTGCTTACTTACATTC	chr1:144239215-144239275
PI374562797_4280	AAATCACATGAATTCAAGCACCCCATCTATGACCCCATGATCTCATTCTCTT	chr1:144239541-144239601
PI374562797_4427	GAGCATGTTCTGAGGGTGCCCTCCCAAGCCTGGGAGTAACTATTT	chr1:144239857-144239917
PI374562797_3735	TCTTTCCCTTGTTGCCCCCAGCTCAGTGTCCTCTACCTCAGTGTT	chr1:144241554-144241614
PI374562797_4207	CTTTCTTCTTCCTCCTCTCCCCCCATCTCACATACATACATTTCATTTGAATG	chr1:144242165-144242225
PI374562797_3553	CATGTTAGTTGGCTGTGTTCTGTACCAACTCTAATGCCTCATTCCTTGATCTTAT	chr1:144243744-144243804
PI374562797_3474	AGTTCAGTAGGTCAAAGGGGAAACTGTCTTCCCCTGATATTGTCTCA	chr1:144244044-144244104
PI374562797_3833	GAACGTTTTTTTTCTCTTTATTCCCCACTGTCTTCTCAGTGACCCCATCT	chr1:144244342-144244402
PI374562797_4649	CCCTACTCTGGACCCCATCTTCTTTTCCTTTACCTCTGTTACTTTGC	chr1:144244699-144244759
PI374562797_4726	GTCCACTTGTCTACAGTTACCTTCCCTTTTCTCTGGGGTCATCATC	chr1:144245085-144245145
PI374562797_3716	GTTTGCTGAGAGGTTGGGTCTGCCAGATTAGCATCTTCTATCTTCTCT	chr1:144245370-144245430
PI374562797_5062	CCTGAGAAACTAGGTGTATGGGTCCCTGCCTCAGTATTCTCTCTC	chr1:144246176-144246236
PI374562797_3740	CTTGCACTTCTCAGAGGGCTTACCTCCTACTGCTAGAATTTCTTTTCCA	chr1:144247022-144247082
PI374562797_2762	AACTCTCAATTCCTTGCATGCCTTCCTCACTAGACCCCTTTCCAC	chr1:144247285-144247345
PI374562797_3943	CCCCTATTCTATTCCTTTCCTCCTTGCTTTCCTCTCAACCCTTAGC	chr1:144248463-144248523
PI374562797_2829	ATAACAAAAGTGAGACTTTTGGCACTCCCCTCCTTCAACTCCTGG	chr1:144248710-144248770
PI374562797_3602	GTAGGACAGCAGTTGCAGCCCCAGCTCCAGCTTCTATCTCCATTC	chr1:144249024-144249084
PI374562797_3779	TTCCTCTGTAGTTGTTCCATGAGGAAGACTCTACCATTACCCTGTGTC	chr1:144249276-144249336
PI374562797_4165	CTCTATTAACAGAGAAGGGTGTCTTCTGAGGAGGGGTTGAGATGTGA	chr1:144249505-144249565
PI374562797_3541	TGATCATATGCCCCTGTGTCTGTGTTATGGCTGTGACCATGTACTTC	chr1:144250011-144250071
PI374562797_5230	CAAATGAGGAAGGGTCTTCTGTCTCCCACTTCTTCCTATTCCCAA	chr1:144250267-144250327
PI374562797_5258	TTGAGTGGCTAGCGCCACCCCATCAGGAGGGTCTTTCAAGTTGGAT	chr1:144250652-144250712
PI374562797_3275	GAAAGAGGATGTTTCTACCCCAGAGTCCTGATCTGTCTCTCTCTGT	chr1:144250970-144251030
PI374562797_3061	GGGATTCCAAAGAACTATATCACCTGATAATGGCTCATTTTAAATGTCTTCCTATCCACT	chr1:144252728-144252788
PI374562797_4909	TGATATAATGTGGGGTGAGGCTAGCTGGGTTATAGGATGCATGTAGAAAACTAC	chr1:144253089-144253149
PI374562797_4524	GTTCTTGCCTCTGATTGAGCAGGGCGGGTTCTGAGGCGGATCGTG	chr1:144260496-144260556
PI374562797_4698	GCCTCTTTTCTTTCTCCACACTACCCCCATGCCCTATATTCACAC	chr1:144266979-144267039
PI374562797_3998	TTATCAAGATTCTCCCATTCCTCATCCCTGGTCCCTTTATCCTTTGG	chr1:144267888-144267948
PI374562797_4382	GTCATCAGCATGCATGGGGCCACCTACCCTCCTTCTCCCCTTCTT	chr1:144268335-144268395
PI374562797_4617	GGTCATAGTCTGAGTAGGCTTTCTTCATGCTTCCCCTTAACCCAAAC	chr1:144269729-144269789
PI374562797_4238	TAGGATTGTCAAGCCTCTGCAGTCCCTGGCTGCTCATGAACCTCTT	chr1:144270122-144270182
PI374562797_2809	AGGACTTCTGGGTTCCATGTGGAAAGTCTGTGCTCAGATTTGTCT	chr1:144271362-144271422
PI374562797_4189	CTCATGCTTGGGTGACTGAGGGTGGACATGTGACTTCCCATTGAT	chr1:144278317-144278377
PI374562797_4570	CTCCCTCACCTCTCTCTCTCCATTTTCTGTTCTTCATCTCCTTTTCTTC	chr1:144278981-144279041
PI374562797_4015	GGGAGGAGACTGAGGATATGGAAGTGGGTGCATTTCATCTTTGAATTT	chr1:144279608-144279668
PI374562797_4798	AACGTATGTTACCCTTGACCTCTCATTCCAGGGAGCTCTGTGAAG	chr1:145099845-145099905
PI374562797_3818	GATTACTGAACTTTGGTCCAAATGGTCCTAGACACCCCCAGATGC	chr1:145100573-145100633
PI374562797_2939	CACATAAACAACTTTTAGGAAGGAACTACAAGAAAGACACAGCAAGAGAGAGTAAATAAT	chr1:145104631-145104691
PI374562797_3993	TGACAGAAATGACAGCTAAAATGAGACTGCTAAGTCAATGGTTACCCTTGGAG	chr1:145104979-145105039
PI374562797_3874	GTCTCTCTTCTGAGAAAAGAAATCAGGTCTCTATTCCTGGACCCTTAGATTCAA	chr1:145105900-145105960
PI374562797_4634	GAAGAGGAGCCCAGAAATCAACCCGCTGCAGTACTGACACCAACT	chr1:145110122-145110182
PI374562797_4741	AGGAAACCCGCTATCGGGACCTCCCCCGCGTCCCCGCGCTCACTG	chr1:145110562-145110622
PI374562797_4286	CTCTGGCGGCGCCTCGCTCATAGGTGGGCCCCAGCGCGCAGTCGC	chr1:145180845-145180905
PI374562797_3897	GAACATTGCCTCTGCATGTACTGAAATGTCTGCTCTTCGGATTTGCTGTATT	chr1:145190832-145190892
PI374562797_4806	GTGGGAACTTCATGGTTGTTTCTCATGGGGAAATGTGATCAAAACTGC	chr1:145193079-145193139
PI374562797_3656	TTTCCAGATATGCACATCCTGTCACATGGATCTAGTATTTATGTTTATCTACTTCTTTTC	chr1:145194022-145194082
PI374562797_4064	AGTAAGACTTTTGATTGTGAAATATGTGTTTAAATTACACAAAACTGAAAGCTTGGGTTT	chr1:145198045-145198105
PI374562797_5261	TTCTCTAGGGTTCATTGCCTTGGTTCTACTTTTGTCCCACACTTCTTGTATTT	chr1:145204145-145204205
PI374562797_4041	GGTTTTGGTTTCTGTTTTGTTCAGTAGGCCATCTCTTTCTGTCTCTCTCTTTTTTTT	chr1:145205639-145205699
PI374562797_3823	CTGTAGCCTAGCTACTGGCTTCTGCCCTTACTGAGGGCACATTAC	chr1:145206995-145207055
PI374562797_4284	CTGAGGGAAATTGACCTTAAATACCACTAGACTTGGCAGTGTTTCCTTTTCTTT	chr1:145209147-145209207
PI374562797_4421	CTTAATTTTTTATTCCCCAAAGACTACTTGAAAAGGGTTAAGATTTCTGTTTTTCTTCCT	chr1:145210386-145210446
PI374562797_5205	TGTGCTTATTTTCTAGCTCCTCGTCTTTGTGCTGCTGATTACATTCCTTTTTGC	chr1:145213571-145213631
PI374562797_5033	TTACCTTGCATACTTTTGCCCAGCTTTGCACACCCTTATAGCACACTAC	chr1:145214322-145214382
PI374562797_4969	GCCAATCACTGATATCCTAATGTTTCTTTTCATGAGAATTTGCTGGACTTTTTTGTTTCC	chr1:145218253-145218313
PI374562797_2765	TGATTTGAATAGCATTAATCTATTTTTCCTTGGTATCTAACATTTCTCTCTTTGTGTTTT	chr1:145222578-145222638
PI374562797_5215	ATAATGAAATTCGGGGAGGAATCTTCTTGACCCTGGTGATGGATCTTG	chr1:145223555-145223615
PI374562797_5239	ATAAAATGTGCTCCAAGGGAAATTGTGATTGTCTGGGTTAATTTCCTTTTGTCTCTG	chr1:145224529-145224589
PI374562797_4223	CCTTTGTTTTTCTAAATTGTGCACTGGACTTCACCTCCTATAGATGAAAATTTTCTCTTT	chr1:145225868-145225928
PI374562797_4670	ATACGAGGAGGATTCATTCATTAGTGAACTTGGTGTTCTTTATGTTGCTCCTTTCTG	chr1:145229718-145229778
PI374562797_4301	TCACTTGGTTGAGTGTGGCTGTTTCATGTTGGGTTGGTCATCTAATG	chr1:145231846-145231906
PI374562797_4692	CTCCCATGTGTATTTTATACCCATCAATCAATTTTTGATGAGTGAAGACGTGTTCTTCTC	chr1:145232645-145232705
PI374562797_3587	GAATGGGTGGTTTTCCTTGGAATCAGCATGAATTGGAGTATGAACTTTTCTTTTTC	chr1:145543124-145543184
PI374562797_4688	ATTCATTGACAAATTGATGTTGTTGATTTTTTTAAAAATCTGCTTAGGACTTCTTTTTTT	chr1:145545131-145545191
PI374562797_3636	TGATGCTATATATGCTGGCAGAAGAAAGGAAATTTTATTCTTTCTGTGACGAGTCATTTT	chr1:145552780-145552840
PI374562797_2845	GTGCTTTGGAATTACAGTTAGTGAAATAGAAACAAGTTCTAGTGTGTGCTGTCTCTTCC	chr1:145554157-145554217
PI374562797_4600	CTCCTCCTGGACCCTTTCTCTCCCAGCTTCTAATTTTTGAAAGTCTTTT	chr1:149052202-149052262
PI374562797_3703	TTTAACTACCAAATCCTTTCTCTTTAGTGGTGCGATTTTCCTGTTACTCTCCTTATGG	chr1:149053107-149053167
PI374562797_4628	TTTACATACGGAAAAAAGCCCAAACAAACAAAAAATAATACACAGGGAACACACAGATGA	chr1:149055289-149055349
PI374562797_2942	AATAAAATTTGGATTCAGCAGCTGAATCCCTCAGGGCCCTGTAAAGC	chr1:149055818-149055878
PI374562797_3752	GGCAGTGGCATGCCCATCAGTAAGTGATCTAAATGAGAATTTAAAAGGATAATGAGAA	chr1:149056112-149056172
PI374562797_5154	TAGTACCGGAGAACACTTCCTAAGTAAATACTCCCTACCCTCTTCAACGAA	chr1:149056391-149056451
PI374562797_3047	AAATGACCACCCCCTGGGTGACTGCTCAACAGATGATTATTTCAC	chr1:149056950-149057010
PI374562797_4454	CATCAGAAGTGTTTTCTGTTGTGAGAACAGAGGAAAAACAGTTTTTTCACACTCCT	chr1:149062224-149062284
PI374562797_3903	ATCAGTAGTCAATATTTATGGAGTGAATATGACAAATATTTATTCAGAACCAAACCAGGA	chr1:149065573-149065633
PI374562797_4703	ACTACATGATTACATAATGTCAACATAGCCAAAGGAAAATGGAGGCCTAATGGAGCT	chr1:149068123-149068183
PI374562797_4683	CAGGTAAAAATGTGATGATCTCTGCAGGTATTTGGCCATCCCTTTGGTTTT	chr1:149071364-149071424
PI374562797_2790	ACAGAAATAAAACTCTCAGCTCTTGATCCTTCCTATACCAAATCACAATCCTCAGCT	chr1:149073568-149073628
PI374562797_4671	ACATCTCTTAAGTCTCAGGAAAAAAACAAGAAAGGACTTCTCATTCATTTCCCATACACA	chr1:149075310-149075370
PI374562797_4196	CAAAAAACGAAAACTTTCAAGAGATTCACCCAGATTCCAGACTCTCTCAGAACTATAAG	chr1:149078471-149078531
PI374562797_3765	ACTAAATAAATTCAGCAACTAAAGTTGGTTTATAGGAGAGATATTCATAACACACTACAC	chr1:149097379-149097439
PI374562797_4129	TGGGTCTCCTTAGTTGTCAGCCCCTTCGGCCCCTCCCCTTTAGAG	chr1:149115573-149115633
PI374562797_3826	TCGTAATGGATTCTATATCTCTTAATTCCTCTACTGGCTTTGACCTTTTCTGCATGTGTT	chr1:149168997-149169057
PI374562797_3083	CTTATTCTGAAGTTATTTGTAACCCATGCTACTGTTTCAAAACTTGTTTTCCTCATCCCC	chr1:149180359-149180419
PI374562797_2872	CTCTTTACCTTCCCGTTCTCTACCGAATCTATGTCATAACTCTTGAGAATAACTTTGCT	chr1:149181593-149181653
PI374562797_4552	TCACATAGCAGCCTGGATTTATACAGAAACTGGCAGTGTTTAAAAAGATTTATCTTTCCC	chr1:149181882-149181942
PI374562797_4261	AAATAATTTCTGTGGATCATGTTAAATATCATAACCCCCAGATCTTTCTGCTGTCACTCT	chr1:149182950-149183010
PI374562797_4478	CTTTTCCCTATCAAGACATGCCCTACCTGCCCTCTCAGTTCTACT	chr1:149183948-149184008
PI374562797_3284	CTCTACACAGGACAGGATAGATTCTAGCCTTTAAGCTATTTCCCTTCATTCTTTTCTCT	chr1:149185916-149185976
PI374562797_4362	TCAGATGTGTGACTGAATACAAGCGTCATAGCTATCATCTTCTCAGTGCTCAATTTC	chr1:149188152-149188212
PI374562797_5334	TCTTCAGTTTCTTTCATATTATATTTTCCACATCCCTTACTATATGCCCTCTTCTCTAAT	chr1:149188400-149188460
PI374562797_3975	CATGTGTATTGTGTTATTTTTGTTCTCTGATCCCCCCGCTCCTTTCCTTT	chr1:149190395-149190455
PI374562797_4650	AATAGTTTTATGGATTTTTTTGTGCTCTAGTGATCATACCGTGATTGATTTTATTCTAAC	chr1:149198208-149198268
PI374562797_4825	TAGGCTAGAAGCCTAAGAAACAGCCAGTAACCTGTTGGCTTCATTCC	chr1:149201617-149201677
PI374562797_2986	GGTAACAGCAAGGACTTAAAGGAGCCCTTCCCATTTACTTCTCTTACTTCTTA	chr1:149202004-149202064
PI374562797_2763	GTCCATTCATGATAGAATGTCTGTTCATGAGTTGGGATGGGTCCTGAC	chr1:149202560-149202620
PI374562797_2928	CTCTCCCTGCAAAGCCAGGTTCAGTTTCCCTGGTTCTTATTTGAT	chr1:149203025-149203085
PI374562797_4243	CTCACAGGAGGCAGGGTTTTTCTTTTGGGCAAACCTGCTCCTGGG	chr1:149275588-149275648
PI374562797_3477	GTTCTTCATTTCAATTATTCTTACCTACTATTCAGTTCCCTTGATCTTTTCTTCTTGGGG	chr1:149276597-149276657
PI374562797_4528	TATATATTGAGTCCTGGCTTGATGCCTTTGGTGTATATGTCTGCCGCCTTTTAAT	chr1:149277534-149277594
PI374562797_4448	CCTCTCGGCTCTCCAACACACACACCCATCTTGGTTCTCTTTTTC	chr1:149277826-149277886
PI374562797_5296	ACTTAAACAGATATACTATCTGTCAATACATATTTGTTGACCAAATGAATTTTCCCCTTA	chr1:149282362-149282422
PI374562797_3333	AGTAATGTTCCTCTCACTCTCTGAAGCCCCTAACACATACCTTCCC	chr1:149282626-149282686
PI374562797_3195	CAGTTCCACGTGATCTTCACACATAAAGGTGGAAGAAGAAATAGGATGATCTCAT	chr1:149284827-149284887
PI374562797_4138	TTTCTTTGCAAGGATTTTTGGGAACCCTTCTCCCAATACAAAACACAGTTGATTTATT	chr1:149285097-149285157
PI374562797_5148	GAATGGTGTGGCCTTGAGCTGGTCCAGGAGCCGGCTCGACGTGTC	chr1:149437896-149437956
PI374562797_3666	GATGTACCATTGTGGTAGCTATTTGGTGTCTTACATGGGAATTGTATTATAATCTTGACT	chr1:149466350-149466410
PI374562797_2974	CTTTCTGAATTTTTATTGTTATGATCCTACTTATACTAGGAATTTTCTTCTCATTTCTCT	chr1:149470701-149470761
PI374562797_3937	GTAGATTCTCTGGATGATAGGGACTGGCAAGTTATGGCTACCTCTGTTT	chr1:149471278-149471338
PI374562797_2888	TAGTTGATTTTTGTGTTGGGCAAGGCCCTGATGTGTCTAAATCTCTTAGTTCTT	chr1:149471581-149471641
PI374562797_2926	TCCCCATCCTGATCTGACTAAACTAGCCAACAGATTTTCTCACCCTT	chr1:149477212-149477272
PI374562797_4589	GACTAGAGTTCCTCTTGCCGGGCCTCCTAACTCTATAGCATTTCTTC	chr1:149478985-149479045
PI374562797_4410	ATTTGTATCTATGTCTTGGTAATAGTTGCTAAGGTAGTTGCTAAGTAGGCTCTCTCTTTC	chr1:149481153-149481213
PI374562797_3864	CAGGAAGCCTAGCTGCTACATATTTTTCCTTGTATTTACTGTACCCCATCTTCTCTAT	chr1:149481468-149481528
PI374562797_3494	TATGCTCCAGGGCTCCGACTTAAAGGGGAAGCCTGAGGCACTATA	chr1:149533048-149533108
PI374562797_4979	ATGACAGAGAAAGAATACAATGACCCCCGAGAGGCACCTCTCCTT	chr1:149533439-149533499
PI374562797_4067	AGTGAGCACTTACAACTGCCTCTGAGCTTTGAGAGGGGTTCAGAG	chr1:149541224-149541284
PI374562797_3608	AAAGAGATGGGAAGTTCCTGAAAGAGGGATGAAAAATGAGGGGCAA	chr1:149542571-149542631
PI374562797_4019	AATATAGTGAAAGCTCCTGGAGAAAGCTCCTGTGACCCAGCATTACC	chr1:149545166-149545226
PI374562797_4300	CGCAAACTCTGAACAACCATGGGTGAAGAGTCACGTCCAGGGTAG	chr1:149546604-149546664
PI374562797_3007	GAAGGCACTCTATTCTGTGATTCCTTTAACAAAAGCCTAAAATTAAATAATCTGAAACAA	chr1:149565202-149565262
PI374562797_4696	GTGGAGATACAAGGTGTTTGGACCCTTCTGGTTTATGGGATTGTCTTTT	chr1:149877918-149877978
PI374562797_4707	GCCTGACTAGATGATTTTGTGATTTAATTTGTATTAAGTATGCTTTTCTTTTGTTCTTCT	chr1:149897265-149897325
PI374562797_4897	TTGATACGTCTTTGACTTTATATTCTTGATTTTAAGGCCTTATGCCAGATTTTATCTTTA	chr1:149899828-149899888
PI374562797_2890	AGCTAGCTTGTTACAGGGAGAGTGAAGATATACTGGGCCATAAATTATTTCTCTATGTCT	chr1:149901196-149901256
PI374562797_3725	ACACCTGCTTTTTCCTACAGCATTGTCTGACTTAATTTTCTTGAAACCAATCTATCCTG	chr1:149904963-149905023
PI374562797_4142	ACATAGTTTATACTAGGGAAGTTTCTTATATCTTTTCACTCCAGCTTTCTGTGTTTTGTC	chr1:149907502-149907562
PI374562797_4377	GTTTTCATCGAGAATGTACATAATAATGATTTTTACACTCCTTTCTGCTCTACTTCTGTT	chr1:149922386-149922446
PI374562797_5120	TACCTCAGTTCCCCAGCACTCTGAAACACAGACTGTACCTTACTC	chr1:149931941-149932001
PI374562797_3649	GAGAATGTTATGGAAAAGGGCGGCTGCATCTTTGGGACAGAGAGT	chr1:150044260-150044320
PI374562797_5057	AAACTCTGATGTTACAGAGCTAGCGATGGGCCTGGCCTCTTCTAC	chr1:150050355-150050415
PI374562797_3092	ACTCTTCTTCAATATCTGCCATGCCCCTGCCACCTGAATGTCCTT	chr1:150051977-150052037
PI374562797_3431	AAAGCTTTGCCTGGGGTTGGCATCAGAATCTTCCCTCTCATTTCT	chr1:150052269-150052329
PI374562797_5115	CCTTAAGCCACCTCCCTCCACTTGGCTCTGTCCCCTTGTCCCCAG	chr1:150052518-150052578
PI374562797_3278	TAGCCATCTCTGAACTCTCCCGGTGGGGGTGGGATACGTTCCCTT	chr1:150053604-150053664
PI374562797_3750	AGCTCAGCAGGCCAGGCTGCCCCTCTGGAGACACCAGGAAAACCC	chr1:150055694-150055754
PI374562797_4036	CATCCTCCTTTCCAGAGGGGTGACGACAGGGTCCAGGCTCCCCCG	chr1:150064960-150065020
PI374562797_4780	ATTTCTGCCCTCCTCTGAACCTCCAGCAGTCTCTTCCACCTGCAG	chr1:150070755-150070815
PI374562797_3835	CTACTCATTAGTGAATGTGTCACTTCCTCCTTCCATTTCCCATCACCAC	chr1:152187488-152187548
PI374562797_3989	CCTGCCCCATGGCAAGGGGATAGCAGAGAGACTAGTGGGTGACAC	chr1:152191601-152191661
PI374562797_4571	AGCAGGGCCCCAGAAACTACAGATAAGAGATCTGGCCTAAAGAAG	chr1:152192568-152192628
PI374562797_4206	CTATGAGTCCCTGAGGAACCCCATCCCACTACCTTTCAGACACTC	chr1:152193901-152193961
PI374562797_4366	AAAAAGGACAGAAGTCAGCAGAGGAAGCAGCCTAAGAAACTCCACT	chr1:152194095-152194155
PI374562797_4447	TATGCATAGCTTGTACCCCCATCCACCCACAAGCCAAGATCCCAG	chr1:152408335-152408395
PI374562797_3860	AGAGATTAATGGTTAATGGGCAGTCTTCCTCTATATTTCTCTATTTCAATCCCTACTCCA	chr1:152409430-152409490
PI374562797_3001	TAAATCCATATTAATGCCTTATATACCTCTAAATGTTTTGGGTTCTGCCCTATAAATCCC	chr1:152409679-152409739
PI374562797_5326	TTTCATCAAGGGCAGGGCTGGGCCCAGGCCCCAAAGCCTGTCACTTT	chr1:152410443-152410503
PI374562797_4737	ATATTAGTGCCCAAGCCAAAGGGGAAGGGATAAATTGGTAATGACAAGATTTG	chr1:152411938-152411998
PI374562797_3385	CATTTACCGCATTATGCTTTGTAAAAGGCCGATACGAGAGGGACTAACAGAA	chr1:152412114-152412174
PI374562797_3794	TATAAGGAAATCTTGATCAGAACTATTATGAACTTTTAAAATCCACACTCCATCAGGCTT	chr1:152415145-152415205
PI374562797_4232	TTTCGTCATACATTAACATAAAGATCTATATGTGTAGATTAAACCCATCCTCCATCTCTC	chr1:152430216-152430276
PI374562797_3502	ATGAAAACTCCCTTCCATTTCACAGTCTTGTTCACTAGCAGATGAGAGAGATC	chr1:152430932-152430992
PI374562797_4536	GTCAGTGCGCCCCAGGATCCCCGCCCGCCTGCTGACACCTGCAAT	chr1:152669513-152669573
PI374562797_3239	TCTTGAGTCTGTGCGAAACTGACAGGCAAGCCCTGCCCTTGTTTT	chr1:152673549-152673609
PI374562797_2832	CTACATGGGCTTCTCTACACTATATTTGGTGCTGCAAAGGAGTCATGCTC	chr1:152674020-152674080
PI374562797_4816	GTGCTACCTGCCCAGCACCATCCTGGATACCTCCCCAGAGTCACC	chr1:152674999-152675059
PI374562797_2870	AAGTGAAAACCTGGGTGTGGCAAGTGTCCGAATCTCCTGAGTCCT	chr1:152789968-152790028
PI374562797_4173	CTGCTAGTGGCCCCAAGTGTACTTGGCTCCACCCAGCCCCACCAG	chr1:152790427-152790487
PI374562797_5276	CAGGCAGACTGGGCAGCCTAGGCCAGAGGGAGAGACTGGAAAAGA	chr1:152791123-152791183
PI374562797_3158	ACCATACCCTTCTTTATGGGTGACTCTTGTGCAGGCCCCTCTCTG	chr1:152791766-152791826
PI374562797_4130	CTACTACTTCCCAGCCATTTCCCACCAACCCCTTCACCAGCCTCT	chr1:152792062-152792122
PI374562797_3679	CTCAATTATTTACTGAGTACCCTGTGGGGCAACTCTGCACAACAGG	chr1:152794458-152794518
PI374562797_4847	TTTCACAGGATGCCTTTGTGGCATGGGCCTCATAAGAACAAAATGTAC	chr1:152794890-152794950
PI374562797_4385	ACCTGTCACCCCCAGCCCTGCTGTCGATTCCCTCAGTACTGTCTT	chr1:153291701-153291761
PI374562797_4627	GTTTTCTGGTTAGAGAGGCTGGGAGTTGTGGACAGGTCTAGGGAG	chr1:153292447-153292507
PI374562797_3812	AATGCACGACCTGGGAAGTGGCTTTAGCACTGCCTTCTTTTTCTT	chr1:153292940-153293000
PI374562797_5196	AGTTCCAGTCCTGGTGTGCTCTCTGAGACAGCACTAATGTTGTTC	chr1:153293180-153293240
PI374562797_4751	CAGTAGAGAAAGTAAGGAGACCCAGGCATGGAGCTGAAATGTTCTCT	chr1:153293344-153293404
PI374562797_3691	ACAGCTGCTGGCTGCGAGCGGCAGGTTTGCCTGATAATTCTTCTT	chr1:153294820-153294880
PI374562797_5001	CTGCACATCCTCCTCCCCCTGCACTGCCCTGCCGCCTTTCATGTC	chr1:153294962-153295022
PI374562797_4281	CAACCCCCACCCCAGGCCCCTGACCATGGCAACCCCTCTTCTGAG	chr1:153295110-153295170
PI374562797_3590	GAAGCTCTGACCACCGTGGCTTCTGGCCCTGAACTTTAGCCTCTC	chr1:153295416-153295476
PI374562797_3791	GTCTGGGCATTGTGGTGGAGGCAGGCTGGGACTGGACCTACAGTA	chr1:153295983-153296043
PI374562797_4872	TGTGGGGCAGGGGGCAGGGAGAGGCCCCCAGCCCCAACCTTCCTT	chr1:153296218-153296278
PI374562797_3643	AGGAGAGATTGGAGGGAGGCTCACAGGCCCCACCTGCTCTGATGC	chr1:153296667-153296727
PI374562797_3961	CTTTGGGTTTCTGAGAGCCTTGGCCCTGCTCCTACTAACTCTGTG	chr1:153297276-153297336
PI374562797_3662	TTGAAAAGCTAGAGACAAGGAAATAGTTCCAGAGTGCAGAGCTCCTCATTG	chr1:153298932-153298992
PI374562797_4456	CATGGATCTAGAGTTCTTAGCCCCGTCCTCCCTTAAACCTGACTT	chr1:153299235-153299295
PI374562797_2970	CATATGGTAGAAAACAGGGTCTGAGGCTGGGCCCTCTCCCTTCTT	chr1:153299793-153299853
PI374562797_4053	CCACTCTGTCTCTCTGCTTCCTCTTCCCCCTCTGTGCCTATCTGC	chr1:153300448-153300508
PI374562797_3218	GGAATCTCTGTGCATGTCCACAGCCCCTGGTTATGCTCTCACAGC	chr1:153300934-153300994
PI374562797_3771	ACCAGTGCGTTGGGGGTGGGCAACATGACACCCCCCCACCTAAGC	chr1:153301275-153301335
PI374562797_2912	GCTGTTCGAGGCTGGTCCCGGGAGCATGCGCAGTGACACCTCAAC	chr1:153412914-153412974
PI374562797_5302	TAGCATAGCACCCTTACCCACACCATTGTCTGACCATCACATTGTT	chr1:153415962-153416022
PI374562797_3146	AACTGCTGGCTTCTGCAGAGCTGGGCTTGATGCCCACCTCTTTCT	chr1:153416225-153416285
PI374562797_3364	AAGACAGAATTGAGGGGAAGGGAGACTGCCCACATGGCAGTGCCT	chr1:153417522-153417582
PI374562797_4326	TATGGGAAGCTGGGTTGGGGGGCTCCTGATACAAATGGTAGGAGT	chr1:153528101-153528161
PI374562797_4398	CCCAGCCCACCCCTGACCCAAAGCTCCATCTGGACATTCCCAATA	chr1:153529522-153529582
PI374562797_3229	GGTATGGAAGGGATTTGGTTCCCTGGCCCATTTGCTTTTCATTCT	chr1:153529783-153529843
PI374562797_4483	AGTGTGGGTATTCACCCACAGGTGTCCCTAAAACCCACAGAGTGC	chr1:153530580-153530640
PI374562797_3353	GAGCCAAGGAGAAGGGAATGTGCCCAGCGCACGGATGTGGTCAGG	chr1:153531461-153531521
PI374562797_3285	CCAACCCTACAGGCGCCGCCTTTCCGGCCCTGGCCCAGCGAGTCC	chr1:153531782-153531842
PI374562797_4952	GAAGGTGGCCAGGACCTCGAGGCATCCTCCTGCCCCACCCACTGC	chr1:153532010-153532070
PI374562797_4797	AAAGATGAAGAAGCACCTCAAGAAATACCAATAGGCCCTGTGTGGCT	chr1:153536443-153536503
PI374562797_4040	CTACAGACACAGAGGTCCCTGTAGCTTGACCCATCCCAGTTCAGA	chr1:153537226-153537286
PI374562797_4669	CTCCTAGTTTTCACCCTCATTTTCCTCCTATGTTCCATGGCTTCTGTC	chr1:153537641-153537701
PI374562797_4656	CAATGGCCTGTACCCAGGCTGCACTCTACCTCTGGTCCATGTCTC	chr1:154186644-154186704
PI374562797_2943	CTGGCTGTCCCTCTCCCACCCTCTTGCCAAGTCCCAGAACCTCTT	chr1:154188264-154188324
PI374562797_3037	GTACCACTCTACTAACTTTGGCCCCTCCCACCTACTACCTTGGTC	chr1:154188461-154188521
PI374562797_3821	TCTAGTCACATGTCCACATTCTGTGACGGTGAGTGCTTGAGCCTG	chr1:154188973-154189033
PI374562797_4586	TATGGTTGGGATCTAATGCTGCAGGTACCCTGAGGTCATAAGCAC	chr1:154194058-154194118
PI374562797_4146	GGAAAGCAAGAAGAGACTAAAACACTTGTCTGTGCTGAGAAAGGTGAAGAATG	chr1:154194665-154194725
PI374562797_3967	GTCATACCGAGCCTTTCCTCACCCCAGGTGGCCGTCTCCCAGTGG	chr1:154198450-154198510
PI374562797_4318	ATGAGTTGGGGAGGGTGGGTTTGGGCCATGAGCATGGGATCTGGA	chr1:154198938-154198998
PI374562797_3016	ACCAGCCTCTCATCCCCCAGCCCCTCTTCATGTTCCTCAGGGCTC	chr1:154201648-154201708
PI374562797_4405	CTTGGCCTCCACTGCCACACTCTCTGGCTGCCCCTTTCCCCAAAC	chr1:154201976-154202036
PI374562797_4997	GTTGAGCAGCCTGGGGTCCAGGGTCTTAGGGGACCTCCTCCACTC	chr1:154202761-154202821
PI374562797_3421	GAAAAGGCATGAGGGTACCGCACACTCACTACCCTCTCCCCCAGC	chr1:154203165-154203225
PI374562797_4504	AAAAACAGATGAAAAGATCAGGGTCAGTGGGCACCGAGTCTGGGT	chr1:154205501-154205561
PI374562797_5288	GGAGCTTCCACCGCCCCCACCCGCGAGACACACACCTCCCTCTTC	chr1:154214412-154214472
PI374562797_4928	CACTGTCTAGGCACACAGACTCCTTCTCTTAAATCTACTCTCCCCTC	chr1:154366962-154367022
PI374562797_3166	GTCTTGGCCTCCCAGGAACTAATTCTGATTTTGGTTTCTGTGTCCT	chr1:154371150-154371210
PI374562797_4781	CTGTGCCTCCACCCCTCCCAGTCACCACAGTCCTAACCCTTTGTC	chr1:154371532-154371592
PI374562797_3082	ACGTCCCTCCTTCCCCATACTTAGGGCCCTTGGGAGCTCACCAAA	chr1:154372246-154372306
PI374562797_4953	AGGTGCTGGCAGTGTCCTCTGGCCGGCAACTGGCCTTGACTAGAC	chr1:154372559-154372619
PI374562797_4939	TTTGAGCAAGATACACCCAAGAGCCTGGGTGAGCCTCCCCGACCTT	chr1:154373266-154373326
PI374562797_3814	GAGGCCTTGGGTGGCGATGGGAGCGCTGGGGTAAGTGTCCTTTTC	chr1:154373458-154373518
PI374562797_4601	GTAGACATGCTGTACAACCCTTCCCTGGCCCTGACCCTTGGACCT	chr1:154373999-154374059
PI374562797_5335	ATCTGTCACAACTCGAGAGGTGGAAATTCCGGTTTCCCTGGCCTA	chr1:154389942-154390002
PI374562797_5029	CTATTGGTCCTCGGGGGGATGTGGTAAGAACTGCTCACCCAGAAA	chr1:154390895-154390955
PI374562797_5183	CTTTTATCTCAGGAGTCAGCTGCCTGCCCACCAAGTCCTCATCAC	chr1:154392759-154392819
PI374562797_4335	CTAGAACTGAGGACCTTATTTCTTTTCATCTCGCCCTCCCAACTCC	chr1:154394415-154394475
PI374562797_4799	GGTCCAGCAATTTGAGTCAGGTGGCCTGGAGACCTAAATTCTCTG	chr1:154394733-154394793
PI374562797_3405	TCCTCAAGCCCCTCATTTCCCAGATGTGAGACCTTGGCGTTCTGG	chr1:154395064-154395124
PI374562797_3418	GAGGGCAGAGGAACCCTCCACCCCATCAGTTCTCTCTTCTCCTCT	chr1:154396788-154396848
PI374562797_4350	TTTTCACTCAGGCAAACCCAGGGCATGCAGGGGCTCAGTCCCTAA	chr1:154397250-154397310
PI374562797_3198	CTGGAGAGAGAGCTGCTGGTGTGGCAGAGACCACAGACAATGTTC	chr1:154399289-154399349
PI374562797_3647	GTTGGAGGGAGGGTGAGCTGAGGGGAAGGGGCAAACCAACCTGAT	chr1:154409171-154409231
PI374562797_3846	AAGTTGGGAAGGGATCTGTGGATGAGATGAGATGACTTCCACTCT	chr1:154411167-154411227
PI374562797_4641	CTGGGACTTTACTAGATGTGGCTGGGGCTCCCTGACAATCTCCAT	chr1:154411431-154411491
PI374562797_4024	TCCTCCTTCCTCTTCCCACTTTCAGCTCTTTTGAAGGATAATTTTTACTTTCTCT	chr1:154411901-154411961
PI374562797_3506	GATGGAGTCTGCTCTGGTACCTCGTCCCTATTCCACACCATCCCC	chr1:154487203-154487263
PI374562797_3127	CTAGGAATGCTCGTGGAGGAGCAAGGCAGGTGGCCTGAGGTTCTA	chr1:154487748-154487808
PI374562797_3670	CTTTCATAAGCATGTGTTATCCAAAAGACAGACCCAGGGCTCAGCAC	chr1:154488759-154488819
PI374562797_3163	CTCTTGCCCTGGTTTCTCAGTGAGCCCAATGGGAGCAGAGCTGAC	chr1:154495350-154495410
PI374562797_2960	AGATCTGAACCCATTTGCTGCTGTTTGTGACTGACAAACAGAGCTGT	chr1:154496796-154496856
PI374562797_5106	CTTAGTGGGGACAATGAGAGAGCAAAGAAAGGAGGGTAGTGCCAG	chr1:154497678-154497738
PI374562797_3584	CATCCCCTCCTCCAAGACCCTGGGACCTGACAGGGGCAATGGAGT	chr1:154499740-154499800
PI374562797_4824	CTTTCCTTCATCCCCATGCCCCACACCAACCTTTCCATAGTGATG	chr1:154502886-154502946
PI374562797_5240	GAGTGAGGATCCCCAAAGCCAGTGGAAGAGAAAAGAGGAACATAG	chr1:154503815-154503875
PI374562797_2827	CTGTAAAGCATCATGGCTGGGGCTCACAGGATAGTTCAGGTTCAT	chr1:154504460-154504520
PI374562797_5035	CTATGGTCCTACTGCACCAACTGCAGAAAAAACCCGTCCTCCTCA	chr1:154504635-154504695
PI374562797_3905	AACAAAGCCAAAATAATATGCACACAAAAGCAGGGCTGGAAAAAGAGCTGG	chr1:154508665-154508725
PI374562797_4902	CATCTCAACAACATCGTCTTCCCTAGGAAAACCCTACTGGATTCAGAG	chr1:154509706-154509766
PI374562797_4541	AAGCAGCCTGGGCTCGTCCTGTAACCCAAAACAGAGAAAATGAAA	chr1:154510942-154511002
PI374562797_4056	ATAAGGCCAGAGGTAGAAGCATGAGAACCTGCTCAAGTCCACCTT	chr1:154513430-154513490
PI374562797_5095	ACTTTCCTAGCTGTCTCTTCCTTCCTTGGCTTTCCCTCTTTAGACAA	chr1:154514270-154514330
PI374562797_3122	GAAGGTTTCTGGTAGAGATAGGCAGGGAAACAGTAAGGATCTGTGGTTTA	chr1:154515281-154515341
PI374562797_3490	GCCTCCGTGAGCAGGGCCTCTGTGGGCGGGGCTCCGTGAAACCTG	chr1:154605557-154605617
PI374562797_3172	GTAGCTGACTGGATTGTGGGCTATGGCTAGAGCAGCCCCCAAGTG	chr1:154613646-154613706
PI374562797_3238	AACCCCGAGGCCAGCCTCTCTGACCCCTCTTGTGCTCCCACTTCT	chr1:154614335-154614395
PI374562797_4183	TCAAGGTCAGCCTCTGAGCCAGGAGCGTGGGGGTGGGGGCGGGGT	chr1:154614597-154614657
PI374562797_3177	GTTGCTGTGGGTGTGACAATCTGAAAGGGCCTCCAACACCTTGCT	chr1:154618151-154618211
PI374562797_5058	AACAGGATGAGGTGGTGGGGAGTGGGCACAGGAGACTCATGATCT	chr1:154618413-154618473
PI374562797_4074	GCTGCATCCCTCTCTCTCCCTACCCCTGCCTTTCCTCTATCTGGT	chr1:154619093-154619153
PI374562797_3927	CTCCTCCATGGTGGGGGGCAGAGAAGCCTCACAGATCCTCCCCTA	chr1:154620872-154620932
PI374562797_4731	CTCTTCCCGTTCAATTCTCCCTTCCCACACACTCACATGCAGTCT	chr1:154705126-154705186
PI374562797_4659	ATTTCTGTCTGGTCACTTGCCTGCCCCAAGCCCAAGTGCACACAT	chr1:154711454-154711514
PI374562797_3665	GTCTGCTCTTTCCCCTGTCCCTACTCTTCCATTCCCCAGCCCCCA	chr1:154713358-154713418
PI374562797_4088	GAAAATGGAATCCCAAAGTCCCCATCACATCTCATTTCCACCTCAC	chr1:154715932-154715992
PI374562797_4112	CTGGGGGGAAGGGGCCGGAAGGGGGGGCCAACAGAGACAGAGTGA	chr1:154717180-154717240
PI374562797_3682	GTGTCCATGTGGATGCAGGCGGGGGTATATCCTGGTGCCTGTGTG	chr1:154718783-154718843
PI374562797_4965	GAGTAGAGGCAGAGGCCTGCTCCCTGCCCTCACCCACTTCGTACG	chr1:154719585-154719645
PI374562797_3862	TTCATCCTCTTCTCCGAGAGTGGCCGGTCCCCCCTAGTCCAGCTG	chr1:154979998-154980058
PI374562797_4122	CTGCTCCTGTGGGATACCCCATGGGGAATGTTGAGGGGGGCCCAG	chr1:154980509-154980569
PI374562797_4942	GGCTGCCAGAGCCCACAGCCACATCTGCTTTCCAGGGGGTCTCTG	chr1:154981354-154981414
PI374562797_4033	TCACCTTCCCCAGAGTAGTCCTCCCGGGGCCCTCCCGACCTATAC	chr1:154981643-154981703
PI374562797_4512	TACCTTCCCCTCTCCAACTGTGCCCTCAGTTGGTGTGTTTTTCTT	chr1:155028043-155028103
PI374562797_4974	CATCTGCTGACACCCTTGCCCAGATTCCTGACTCCTGCATTTTTT	chr1:155031011-155031071
PI374562797_3170	CATCTGGGCACATGAGAAACTTCTGCTTTCATCCTGTGGATTAATGAATATGTTTTC	chr1:155033622-155033682
PI374562797_3824	ATGTGTCCTCACGAGTTGGCAGACTTCTCCCCCAATGGTAGGAAC	chr1:155173162-155173222
PI374562797_5331	CTCACAGGTTCCACACTCCAGTCTTGGCCTGTCTTTAGCTCCAAG	chr1:155174764-155174824
PI374562797_4401	CTGCCAGTTCACACTGGGTGTGCGACTGGGGACCAGGGGCTGACG	chr1:155176553-155176613
PI374562797_5194	CTGTGCCTACAGAAAAAGGCCTGGGCTGGCTCCCACAGGACAGTT	chr1:155177718-155177778
PI374562797_4172	CTTAAAAGCAGCAGGAAACAGGAGGTTTGGAGTGGAGAGAGTGCA	chr1:155178210-155178270
PI374562797_4215	CTGTCCTCATAAACACCACCCTGGTCCGAAAGGGACCACAGTTAC	chr1:155179036-155179096
PI374562797_3569	ACTTGCTGGACATGGTCCCTGAGCCCCAGGCCAGCCTGGACCATC	chr1:155180281-155180341
PI374562797_4179	AAAGACAGAAGAGCCCAGGGAGGCCCACCCACTACAGGTTCCTGC	chr1:155180704-155180764
PI374562797_3985	AGTGTTCTGCTCCTAAGGGTACCCACAAAGTGTGAGGGGTTGACT	chr1:155181365-155181425
PI374562797_3657	CAGTGTCAGAATGAGGGTCTGGCACGAGGCCCACTGCCTGTGATG	chr1:155182391-155182451
PI374562797_5292	GAGAAGTTCAGGAGATCCTTGGTGACCTTGATGGAGATGAAGGAAG	chr1:155183008-155183068
PI374562797_4534	CTTGGGTAATGAGACCCTGCCTCCCCCAATCTCCTCCTTGCCAAG	chr1:155183282-155183342
PI374562797_5244	AAAGTGGAACAGGAAGCTGAAGGGCAGCAGAAGAGGAGTCTGGAG	chr1:155183650-155183710
PI374562797_2811	TGTCTTAGGCATTCTGGACCTATTCCCACACGTGTGAGCGGAGCT	chr1:155184115-155184175
PI374562797_4761	CTCAGCAACCCTCTATCCTTGCCGCCACCCCTGAGATGTCCATGG	chr1:155184665-155184725
PI374562797_3698	AACCCTAGCATCAGCCCTGCCCATGACCCACTCTTCGAGCAGCTG	chr1:155187919-155187979
PI374562797_4039	TACTGGTACATGAAAGGGCTGAGGTCCCTGCCCAAGGAATGCCCAA	chr1:155192049-155192109
PI374562797_3612	AACAGACCCACAAAATATGTCAACCTGCTTAGGATGTTCAGTGGGG	chr1:155195088-155195148
PI374562797_3277	GCCAAGAGGCGGAGGTGAACGAGGAGAGAGGTGGGAGGTCAGCTC	chr1:155195392-155195452
PI374562797_3046	TTAATTTTCCCTGCCTCTGAGTAGTTCAAAGAATATGATAAAATTATAATCCAATCTATG	chr1:155198023-155198083
PI374562797_3684	TCCTCTCTGCCCAGTACCAGCAGGCACTCAATCAAGACAGATGAT	chr1:155199549-155199609
PI374562797_4681	CTGCTTCTAGTCAAGAGCAGCTTGTATGACAAAAAAAAATGATGAAAGGAGAAAACTAGG	chr1:155199866-155199926
PI374562797_3128	GTAACACCCATGCCTCCAAATCTCACTTCTGAGAAAAGGAAAACTGCA	chr1:155204333-155204393
PI374562797_3006	CAGAACTTGGGTCAAGGGAAGGGACCCCGAATGCACGTTCTGAAT	chr1:155205628-155205688
PI374562797_4180	TTTTCCCTCACTCTACCCCCAGTTCTACTGCATGTGCCCTTACTA	chr1:155208043-155208103
PI374562797_3250	GCAGGCTGCTCTGATAAAGTATTATTTCACTCAGGCAATGGCCAGTCTAC	chr1:155213329-155213389
PI374562797_2800	AATGCGGAGCTTTTCAACAGGACATTAGGGTGAGGAAAGAAAGCC	chr1:155214550-155214610
PI374562797_3069	ATGGCACTGTCACATACATGGTGGCTTTGCAAGAACTGTCCACCG	chr1:155220685-155220745
PI374562797_3469	TACTCAGCCAGGAGGGCCCTCCCTCCTCTGGCTAAGATCCCCCTG	chr1:155334214-155334274
PI374562797_3209	AGCCTCCTGGGCAGAGGGGTAGGACCTGGTGGAGCCCTGAGACAG	chr1:155335052-155335112
PI374562797_5025	GTACCAGAAACCACGGCCCTTTTCCTTGAAATCCCCCCTCTTTGG	chr1:155335487-155335547
PI374562797_5166	CATTCACCAAACAGCTTAGTCTCCTTCCAATCTGTTAACACAGATTTGGGAATC	chr1:155371817-155371877
PI374562797_4557	CAGGGTCCCGGATCCAACCCAGACACCCCGGCGGCCGAGGCGAGG	chr1:155374662-155374722
PI374562797_4370	CGCATTATCTTTCCATGGCTGAGGCCAGGAACAGCTTCCTAGAAG	chr1:155815114-155815174
PI374562797_4372	CTGAGTTCAGGGGAAGGAACAGGGCAGGAACTGTGGCAAAGAAAA	chr1:155817875-155817935
PI374562797_3316	CTTTTGCTCATGGTGAGGCTCAGCTTTGCAGCAAGCAAAGGTCTC	chr1:155834258-155834318
PI374562797_5278	AACCAAATGGTTTGCTCCGAGCGCCCTATTTAATCCCCGCGACTG	chr1:157407974-157408034
PI374562797_4221	ATGAAAGTAGAGCCCCACACTGTAGCAGGATACATGTAGGGCTCAT	chr1:157426115-157426175
PI374562797_4849	GAAATGGGAGGAGGGGCTAGGGGTCCTCAGGAAACTAACACTCTT	chr1:157428280-157428340
PI374562797_2969	GATTGGAAGGTAAACATGAAAGGTGCCAGTAAAATCCTAGCTTTCCATTCTCTTG	chr1:157428922-157428982
PI374562797_3596	ACAGGGAGAGCAGAAGTGTGACCCCATGGGGCCTCTCCTTCCTAT	chr1:157429767-157429827
PI374562797_5007	ATGTTAGGTTTACTCTGTGTCTCTCTCTGTGTGTTTGTGTGTGTGCCAC	chr1:157430214-157430274
PI374562797_2830	CTAAGTGAGGGAATCTCCTAAGCCGTGTGGGGAGGTATTCATTGATA	chr1:157432708-157432768
PI374562797_4640	TATTTTTTTTTTTCTTTTAGCTCCCTGGCCTATGCTCTCCTGAGCTCTTCTGATTT	chr1:157433235-157433295
PI374562797_2964	CAAGTTGGAATGCTATAAGATAAGGGCTCTCCCCAGATCTGACTGTGT	chr1:157436095-157436155
PI374562797_4319	CTGAACTGCCTCTGCTTCCCCCCCTGAGGGGCCCCTCACTCTTAC	chr1:157438192-157438252
PI374562797_4833	TGAGTAAACCAGACTCCATACCTTAAGCTCAACTCCTATCCCTTTGTCG	chr1:158447887-158447947
PI374562797_4373	GAGTAGGGGAAGCTGACCTCTACAGCCTAGCTCTGACCCTATCTC	chr1:158449454-158449514
PI374562797_3877	ACACACCCTGCTGCCCTTCGGACGCCTCCACGTCAGCGACCCTCT	chr1:158579617-158579677
PI374562797_3615	GTTAATGACACGATAGAAGCTAGTACCTGTGTCTCTCAAATTTTTCTAACACTTTTTATC	chr1:158581066-158581126
PI374562797_2844	CAGAATCAGTGAGGCAAAGTCAGAATTGTTAACTATGGGAGCTTTAATTTGACTCATTCT	chr1:158585343-158585403
PI374562797_4829	CAGAATGTCAGGCTGTCTGATACCTTCCTGTGTTCCTTCATGGAATTC	chr1:158585893-158585953
PI374562797_4715	CTGGTTCCTAAGTACTTGGTGTCCCAGTAACCAGTCCCCCTATTC	chr1:158586449-158586509
PI374562797_4197	CTTCTGGGATGTAAGGGAGGGCCTCCACAAACTAGCTGTCTCAGT	chr1:158587566-158587626
PI374562797_3186	CCAATGTTGCCTTTATAGCTACCTTCTCCTTTAGCCTTGTTGATCTCTCATTGTTT	chr1:158588040-158588100
PI374562797_4666	AAGAAAGGAGGTTTGGGGCCAGTTTTAAAGTATATATCCCCTGACTTTTCTTCT	chr1:158588398-158588458
PI374562797_4595	CTCTCCTAACCCTTTGGAATCTCTGTTCCCCCTCCCACCTACCTC	chr1:158589231-158589291
PI374562797_3871	AGGCATGGCCCAGAACAGGAGACTGATTCTAAGTGTTGTTTCTTCAT	chr1:158589504-158589564
PI374562797_2918	TAAAAGAGACCTCCTGCTTCCCATCCCCCAGCCTCCCATCAGTTAAT	chr1:158590462-158590522
PI374562797_5168	ATTTGAGGGAGGAAAGGGGCAGAGCCCTGGCTAAATGTAGCCAAG	chr1:158591999-158592059
PI374562797_4050	AGTGAAGATGCTAGCATTTGAGGATAGGAGAGGTGGGCCATTCAG	chr1:158592207-158592267
PI374562797_4748	GATAATTCTTTCCCTGGGCTCCCTTCAAGTCACAGGGTTTTCTCT	chr1:158592604-158592664
PI374562797_4201	ATCTTGGGCTTTTCCTATTTCACCCACCATCCACCCACCAAATCT	chr1:158592944-158593004
PI374562797_2817	TTTATTTGAAAAATCATAGGTCTGTGGAGAGAGGTAAGAATATAAAAACATGGAGCAATC	chr1:158723448-158723508
PI374562797_4415	TATGGTGACAAGTTTGTGAACAATGGCTGTAAAACTGACAACAATGGCATATAAAGCTG	chr1:158725432-158725492
PI374562797_3171	CCAAACTCTCAATCACTGGAACCTTGGAGAAGAGACAAGTAGGAAGAAA	chr1:158726919-158726979
PI374562797_2769	TTTAGGTTGAGCAAGCTGCACAAAACCAGGGAGTCACTCAGTGAC	chr1:158759488-158759548
PI374562797_3420	GGGGGCGGGCTCACGCAAGCGCCAAGGGACCGGTGGGAGGAGTTC	chr1:159395808-159395868
PI374562797_3479	AAGCTCTTCTAAGGCTTCCTGGGCAGTGGTCTGGAGAGATAACAG	chr1:159398614-159398674
PI374562797_5110	CCACCTTTTGCTTGCCTCTTCCAGACATTAACCTTTGTTTGCCTTC	chr1:159398959-159399019
PI374562797_3747	ATAGTGTCTGTGGACTAGGAGAGGAGTCAGTTGCCCATACTCTTTGT	chr1:159399263-159399323
PI374562797_3152	GTGCCCAGTGTTCCTGCTGTCTCATGGGTGCTCCCCACTTCCTTT	chr1:159399899-159399959
PI374562797_3324	TGGAAATCCAAGAAATCATCTCATAACATCCAACAATGACCTTTTCTCCTGTCC	chr1:159400222-159400282
PI374562797_3971	GATTGAGAAGAGTTGGAAAAGGAAATTCAGAACATGTTGACCTTTCTTCCCC	chr1:159400508-159400568
PI374562797_5125	GGGTGTCAGAAAAGCCAATTGAGGTTAGGAGCATATTAACCTAACACTGTTTG	chr1:159400878-159400938
PI374562797_3131	GATAGAAGAAGTTCCCCTCAGAGGCCCACTGCCTCCCAAATGCTC	chr1:159401179-159401239
PI374562797_4930	CTAAGGAGCCAAAGGAGTGGGGGCACAGCTCTGATTATAGAACTT	chr1:159401373-159401433
PI374562797_3035	TCAGAAAGCAGAGGGAGCACTGCGGGTGTGTGTGACCATAGACAG	chr1:159429557-159429617
PI374562797_2885	TGCACTCAAGGGACAGTCCTTCCTGCTCTACTGTCCCCTCCCAAG	chr1:159429984-159430044
PI374562797_3651	AGTGCCCTGGAGGACAGGAATTGAGTGCTACCCAGGGAAAGGTAA	chr1:159431809-159431869
PI374562797_4152	AACTTGCTACCCCCTCCCCCACCTTCTCCTCCCTAATACCTTTCT	chr1:159432515-159432575
PI374562797_4686	CAAGCTCAATGTTTCACCAACCCCTTCCTGCCCTGGTGTGGCCTC	chr1:159467157-159467217
PI374562797_4345	GGACTCAAGGAGCTGAGTATTTGGGCAGAGGTGGTGCAGCAAAAG	chr1:159467461-159467521
PI374562797_4514	GACCACATCCTGTACCATGAGGACACATGCCCCCTATTGCTCTAG	chr1:159467673-159467733
PI374562797_2982	TGACTTTTCGGGGTGGATATACAATTTACTGAAGTGTTTGCCTCCTGAAAGAT	chr1:159469151-159469211
PI374562797_4481	TTCAGACCAGCATTTTTGGGTGCCCTTTTAGTTGTATTCCAACCCAAAT	chr1:159469513-159469573
PI374562797_2883	GTGTAAAGGCTGACTAATAGGGAGTTTGGTTTGGAGGGCTATTTCCATTG	chr1:159472803-159472863
PI374562797_5264	TAAAACGTTATGCAAAATATTAAACCAAGTTTACTTTTAGTTATTTTCAAACGGTCTGGT	chr1:159564740-159564800
PI374562797_3939	GCCAAGATAGACTCTCTACTATGGTGTCATCTTTTCCTTTTTAAAATTGTCTTTGTGTGT	chr1:159576938-159576998
PI374562797_4001	CCCAGTTTTATGTATCATATTAGTTGTAACTTATGAGCAGCTGTGACAAGCTACTTGGTT	chr1:159593021-159593081
PI374562797_3721	GCTGGGCTTTGTGTGTTTTTTTTTTTAATTGTTGCTATTTGCTGTTTTATTTTAAAGGTC	chr1:159988012-159988072
PI374562797_4495	TATAGTAATAATTATGCTTTTGTGATATAATTTTAAGAAAATGAAACTTTATATTTCTTT	chr1:159988210-159988270
PI374562797_4407	ATTAACTGAATTTATCTGAAAATGCAGAGTTGATTTTGACAAATAAATACATTTTAATTA	chr1:159988712-159988772
PI374562797_4205	CCGCACATTTCATCCATGTTTTCATCCTTTTGGAAGTCATTAATGCTTTTGTTTGTTTG	chr1:159989419-159989479
PI374562797_4080	TACCTATGTATATTTAATACTAAAGTGTTGAATTGTAGAGGTTTTGTGATACAAGTGTTT	chr1:160813121-160813181
PI374562797_4814	GACGAAACTTTATTTTGCCCTAGTCCACCTAGCACGGTTGCTTAGAAGAT	chr1:160815772-160815832
PI374562797_2818	TGGAAACAATCTTTGTGTTACCTTTATGATGGATTTTGATATGCTACTAATGGGCTATTT	chr1:160817631-160817691
PI374562797_4169	TGACAATGGCAAATCTCCAAAGAAACATTTAATTCAATTTCCTCCTCTACTGTTTTTCTC	chr1:160823819-160823879
PI374562797_4717	GAATGTTGTAAGATTTTCTGGCATTTTAAATCTGGAACGTGATTATATCTTTTCTCCTCC	chr1:160825037-160825097
PI374562797_2936	CTATGTTAAAGGGTTAGAAGCTGTGTATGCAGTTTCATAATAAAGAGGTCTTTATATGGT	chr1:160826667-160826727
PI374562797_4352	GTTTGTACTTTTGCTCTGGCAAGTAACATGGGAAGCAAAGTCTTTAACACATACTTGT	chr1:160834136-160834196
PI374562797_2806	ATGTAAATCCTTCCTGAGAGCTAATGAGCTGCCCTTAACTGACCCAC	chr1:161388894-161388954
PI374562797_3714	ATACAAAGATGTTTTTTGTTTCTGTCTCTAACCTGACCTTTATTTAAAAAAACAAACAAT	chr1:161398259-161398319
PI374562797_3780	GTGCTAAACACTTGGAAAATAGCCATCCTCTGGAGGAAATGAGTGGAATC	chr1:161404602-161404662
PI374562797_3149	TGTTTATTAGTTTCCAGATAATGAGAACTACTGATCATGTGGTATTTCTCATTGTTTTTT	chr1:161562376-161562436
PI374562797_3367	ATGGTAATGATGATAGTGACATAGCTTTAGAGTTATGCATCGGAGTATTCAAAGTTGTTT	chr1:161563832-161563892
PI374562797_4823	CTTGGTTGAAGATTTTTCTCATTTTGTCTAATCAATGTGTAATGTCGATTTTGTGGTTTA	chr1:161564572-161564632
PI374562797_3803	TTATATCCTATAGCTTAGCATTTAATGTGCAAAATACTTTTCAATAGTCTTTTTGTACTT	chr1:161565190-161565250
PI374562797_3583	AGGATGAATTTTCATTTTCATATTATGTTAGTTCAAAGGTTTATTTAAAGAGTCTTGCTT	chr1:161573095-161573155
PI374562797_4537	AGTAAACATTTTGGACACACTGATTGTGTTGAAATGCACTAATATGAGATGATTAAAATT	chr1:161574364-161574424
PI374562797_3321	GAGGACAGGTATTTCATTTTAGCCTTTCAAAAGTGAAGAGCAGTATTTTAATCTATTTTG	chr1:161575725-161575785
PI374562797_4593	TGAGACAGCAGTGAGTGGCTAAATCTAAATGTTTTGAATCATTATAAAACGTGTTTGCTT	chr1:161576708-161576768
PI374562797_4338	CTTTCCCATTACTAGAATGGTAAATCACCAAGTTTATTATATCTAATATATAAAAATGTT	chr1:161580077-161580137
PI374562797_3940	CAAATTGATATTACTGCAGCTTCATAAAGAAGAATATCAAACTGTGGTCTCTGTTTTTTG	chr1:161582022-161582082
PI374562797_2961	AATATTCTTTCATTTTATTTCTAAATCCTAATTGGTTATGTTGACTTTAAATACTTCTTA	chr1:161584107-161584167
PI374562797_3312	AACTAGAATTGTGTTTGCCTTTTTAGTTGCTGAAGAGGATTAAATATTAGCTGTCTCGAT	chr1:161585289-161585349
PI374562797_3966	GGAGCACTGGAGGTTGACCGTGGAAGAGGGCTGAACACACACATC	chr1:163644018-163644078
PI374562797_4490	CTACTTTTTTTAGGATCCCAAGAGCAATTTCAAAATTGTCCCAGGAAAAAAGGCAG	chr1:163646493-163646553
PI374562797_4782	CCATTTCCAGCCCTACCCAAGAAATGGAACACACATGTGTGTCTAA	chr1:163646740-163646800
PI374562797_4209	TTGCCTAGGAAATGCCTCTCTCCGGACACGAGTTTTGGAACTGAA	chr1:163652832-163652892
PI374562797_4940	GTATCCAGGCAGACAGTGAGCAGCCCCTTCTCTGTGGCACTTTTC	chr1:163655661-163655721
PI374562797_5128	TTTATAAGGTCTGAATTACGACCTAGCTCTAGAGACCTAGTTTGCATTCACACCTC	chr1:163900809-163900869
PI374562797_5072	ATTAAATATCTAAGCAGATACTGCAGCCCCGCTCCTTCAAAACTGCTCTCA	chr1:163903100-163903160
PI374562797_2944	ATAAATATTCATCTCTATCTATTCAGTATTTAATTCAAATCATCTAAAAGCAAACAAAAA	chr1:163904717-163904777
PI374562797_3914	ATGTGATTTAGGAGTAGTATAATCTTCCCCAACCCCACCCTACTGCC	chr1:163905053-163905113
PI374562797_3101	CTTTAAAACACACTGTTGGATGAGGGGGTAGAGATTCCTTTTACACCTCTTC	chr1:163915233-163915293
PI374562797_3231	GACCGGATTTGCCACATCCAAATGCCATGTGTGTTGACCAATACT	chr1:163916278-163916338
PI374562797_4704	AGAGAACGAACGAGAGAATGAACGAATGGCTCTCAAATGGAGGGATAAT	chr1:163917898-163917958
PI374562797_4282	GCAAACATCACAAAGAAACCTCAGAGCAATGTCTGAGTTCTGGAAGGAAA	chr1:163931043-163931103
PI374562797_3395	GATCTATTCTTTCATTGTGAATACGATGGTGTTCTGAAACCATCTCCCTTCCTGTA	chr1:165783793-165783853
PI374562797_3726	AAAATCCTTGCAGGGAGTTAGTCCCAACTCCTTTAACCCTAGCCC	chr1:166936809-166936869
PI374562797_3946	AGCTAGAGCACTTCCTAGGTGCCTCTCCCACCCCAGGAGTCATGA	chr1:166950013-166950073
PI374562797_4374	CCATAAAAAAGTCTTAACTGGGACTCCTACAGTGAATTTGGCTTCTTTTCATCATTGTG	chr1:168955421-168955481
PI374562797_5185	TCATGTAACCCCTTCTTCTTTGTTTTTCCTCTCTTTCCTTATGCCTTCTTGC	chr1:168961915-168961975
PI374562797_4260	CCTGACATCTGCTGAACGCATTTGGCTTATTTCTCCCTTTCACACTT	chr1:168965972-168966032
PI374562797_3361	GAGTATCTCTTTAAGAGCAGCTCCTCCCATTTTTCAACAATCTTCCTAATATGTAGGCT	chr1:169326590-169326650
PI374562797_3054	CAGCCCTGACCATGATCAGTATACTCATTTACCAATTCGCTTCCATTTGATACT	chr1:169339480-169339540
PI374562797_3068	TTTCATACTGTATCTGCCAAAACCATTTGCTAGCATAGAAAAGAGGGATTTCTTTCTGTA	chr1:169343370-169343430
PI374562797_4695	GTCGCTTCTGTTAAAGTCTTTGTTTAAATATATGACTCAAACTGCCATGTATTTCTCACT	chr1:169343774-169343834
PI374562797_4618	AAAATTACAGGCTGGTCCTATGCCAGACTCATTAATTACCATCGTGTCTTTCC	chr1:169351902-169351962
PI374562797_5344	CTGAACACAGCACTAGACATGAATAAAGACCACGTGGGCACAAAAGG	chr1:169874290-169874350
PI374562797_4429	GAGGCAGCAGAGGAAAAGGAGCCCCGGAAACACTGACCGTTACAC	chr1:170679681-170679741
PI374562797_2935	TAACAACTAGAAAAACAAATAAATAGAGGATTATAGCAAATAGTAACCTTAGGTACAATT	chr1:171286434-171286494
PI374562797_4773	GACTTTTCATTCTCTGTGATGTTGGTGATAACTCTTAATTCAATTGTGACCTTGTTTTTC	chr1:171717018-171717078
PI374562797_2992	GTTAACTGATGAAATTCAGAGCATGTGTTGGGTTTAGATTCCTCTTTCCCCTTTTAC	chr1:171721053-171721113
PI374562797_2778	GAGCTTTCTAAGTGGCTTTAATAACACTCAAAGAACTCTTCCTATTTATGCCCCTCTG	chr1:171721947-171722007
PI374562797_4360	GCGGATTATGTGGGTTCCTGCGGGAACGATTTAAGAATAGGACTACT	chr1:171950633-171950693
PI374562797_4922	TTATATAAAGATTGTTACTGTAAAGATCAGAAATAGCTTTTATTAAGTTCCTGCTTTTCT	chr1:171951695-171951755
PI374562797_3422	CTGAAGAAAAACACTGAGACAATAAATGTGATCACAGGATTTTTTTTTCTTCTTACCTAA	chr1:171987456-171987516
PI374562797_5266	TAAACTACATTGGGACTTAACTAACAATGTAATTTAGATATTTGGAATAAAGGCAGAATT	chr1:171991615-171991675
PI374562797_4594	AGTTAGTAGTGAGTGTTACATTTTATGCTTCAGGATAGGATTCTCTTGACCATTTCTGTT	chr1:171992668-171992728
PI374562797_3926	TTAGAATATGTAAACATAGCCAAGCTTCCTTTGTGTAATACAAACTCTCCTCTTGGTATG	chr1:172001838-172001898
PI374562797_4334	GATTTCAGATCTTATGAAAAAGGCTTCACTTAATAAGAACAAGCATACAGTCTGGTTTCC	chr1:172009997-172010057
PI374562797_3026	TATAAAGAAAACTGGAGGTGAGAGGAAATGGTTGAATGCTCACTTACTGGTTTTTCTT	chr1:172011326-172011386
PI374562797_3531	AGAAACCAGTCTATAATTTCCTTACGATTGTCTAGTTTCTTCAGCAGCTTACTGTATTTT	chr1:172017815-172017875
PI374562797_3224	ACGTGTTCCTGCTGTTCATGCATCTCCTTTCTGTACCCTAAGAGAG	chr1:172143141-172143201
PI374562797_3299	AATCTCTGAGTGGAGAGGAAGAACTCGGAGGTCAGGGGTAACATC	chr1:172147490-172147550
PI374562797_4020	ATTCCTGTGAGTCCTTTGGAGGTCACAAAACCCAGTAGGGGCAGG	chr1:172152910-172152970
PI374562797_4856	GTTCATGTTTTTAATTAGTTCATGTTTTTAATCAGTAGGTTTTTTTTTTTAATCCCTTTT	chr1:172454816-172454876
PI374562797_3839	AATACTTTCATAAAATTTAGCTTCAGAACTATGGTAGAATTGAAACAGAATTGTCTTGCT	chr1:172456663-172456723
PI374562797_4518	CATTGGCAAGATTATAATGATGGTGGAGTTTTGCAATGACTTTTGAGTGTTTCTTTTTTT	chr1:172466836-172466896
PI374562797_4035	CCTAACTGGAAATATGTCTTTGTTCTTCGAGAATTAATATTTTATCTAACTTTTCATTAC	chr1:172477174-172477234
PI374562797_5207	TTAGGAGAGAAGGATATCAGAATGCAATTAAAACCTTTGCCTAATGGTATTTCCTTTTTT	chr1:172486166-172486226
PI374562797_3514	AACCTTGGAATAGGTTATTTTATCATTTTATTAGATTATTGGTAATTCCTATTCCTTTTG	chr1:172488171-172488231
PI374562797_3789	CTTTATGCTCACTGGGCTTCTATATATTCTTGATACCTTATTTCTCCTTTTTTTCCCCCA	chr1:172508105-172508165
PI374562797_3262	GTAAGATGTAATTTAAAGTAGTGATTTTTTTGATGTCTTTTATCAGTAATTACTGTTTGA	chr1:172511524-172511584
PI374562797_4174	GAGGAAACTTTGTTTAAAGTAGACAAGGAATAATAAAGCTCGCATAAAACCCAGAAAATT	chr1:172514304-172514364
PI374562797_4462	ATTTAAATACTATCTTTCAATGTTTCCTTCAGATTTCTAATACTTAAATATACTGTTATA	chr1:172540677-172540737
PI374562797_4089	TGTATGATATATAAAGTATCTACTGTAATATATAAAATAATGTTTGTTGGTTTTTGCGTT	chr1:172606670-172606730
PI374562797_4697	TCATGGCAACAGCAGTTCAGGAGTTGTAAAGGAAGTGTGAATGGATTATTTTCTT	chr1:172629686-172629746
PI374562797_3509	CATGTGTATATATTATATTTCATAACTGGGAAAAAATTTAATAACCAGGTCTATTTTCTT	chr1:172873066-172873126
PI374562797_5218	GTATGAGCTAACATTTAAGTTAAAATCTGTGACTATTTACGATATTTCTTTCTTTTCATC	chr1:172919213-172919273
PI374562797_4551	GAAGGAACTTTTTTGACATTCTGGCAAAATGCCACTTATTTATATTGTATATGTATATAT	chr1:172935216-172935276
PI374562797_4610	AGGAACTTCATTGTTCTGCTGCAAGCTTCTCATTGCTCCTAAATTTTCCACT	chr1:172937804-172937864
PI374562797_4602	TCTTTTTGAAATATATTTGTCCTCAAAGCAGGCTGAAATGTAATGACGATTCTTGATGAT	chr1:173047523-173047583
PI374562797_5184	GCAAACACACCTGAATTTTTTTTCATAAATGGTGTCCTTGTCTAACATGGTTTTCCTCA	chr1:173193147-173193207
PI374562797_4303	TGAGTGATACGCACAATATCAAGCCATTTCCTTATTTATCATAGCTAACTTATTTTTTGT	chr1:173240303-173240363
PI374562797_5190	ATGTGCATTTGCTGTTCTAAAGATAGTTTCAGAGGCTTACTTACGTCCCATCTTTTGT	chr1:173242434-173242494
PI374562797_4482	CACAAGAACTATGGAGTAAGGGTACCTTTCATAGAACTAGAAAGATGATGTATTCACCAT	chr1:173242787-173242847
PI374562797_4475	TTGTTTTATAAATATTCATGCTTATCTCCATGTCTTCTAAGCTGTATTTGTTTTCCTGCT	chr1:173244298-173244358
PI374562797_4026	TATAAAGCTAAGGGAGCACGGATTCCACAGCTCTGGCTCATTCATAG	chr1:173560045-173560105
PI374562797_3446	TACGCCTAGAATCTGGGGGCTCTTGTCCCATGCCCACTGTCCTTG	chr1:173565763-173565823
PI374562797_4936	AAGGAGAGAGATGGACAAAAAGCCAGAGAAGCACATCAATGGAAAGCAATA	chr1:173571400-173571460
PI374562797_4293	AGCTAGGTAGACTAGAACACTGAGGACGCTTCTGTGCAAGGAGAG	chr1:173573217-173573277
PI374562797_4981	TGATGAGCCAAACATCAGGAAGTGGAGAAGAAGGCATCAAAGTGG	chr1:173590080-173590140
PI374562797_4679	CCACTAGTCAGTTTCCACATGGCCTCACTTGGAAGAAATGGTCTTTT	chr1:173591192-173591252
PI374562797_5124	CAAGAAAGCTGATCATTTCCACAAAAGTCCCCAGGGATACGGGTA	chr1:173592008-173592068
PI374562797_5000	ATCATACTGGTCTGCAGCTCCAATTCCCACCATTCCCACCTGCCT	chr1:173595301-173595361
PI374562797_5254	AACAACTTCACCCAGATCTTCAGCCAGGGTTCTGACTTGACACAG	chr1:173598352-173598412
PI374562797_2835	GGATATGCTAGTTCTCCCATAATCTTCACCCAAATCCTAGTATCTTTGAGAAATCAAATC	chr1:173599397-173599457
PI374562797_2772	CATGACTCCTTAGGCTTATAGGCTAACCTGGTCTTCTTCCTCAGCAG	chr1:173602897-173602957
PI374562797_4756	AGCTGTGAGGGTATAGACTCAGCAACCAGCATAACCCCAAGAGATA	chr1:173615241-173615301
PI374562797_3055	AATTCTGTGGTTCTTTTCCAAGTGACCTAGTAGGCAGCTCTAGGGAG	chr1:173626977-173627037
PI374562797_5178	CCCTGATTCCAAGCTAAAGGTACAAATATTCCAAATAAGTCTGTTTGGCAGTGTAACA	chr1:173629469-173629529
PI374562797_5141	GTTACATATGAAAGCCACAGACTGGCCATGGGAATGATGAATGATCAAATGTTC	chr1:173763958-173764018
PI374562797_3133	CAGTATTACGGCACAAGAGGTACAAAATTTCAAGAAGTCTTTAAAAGGGTTGACTTAGTT	chr1:175104533-175104593
PI374562797_5322	AAGTGGTGGGTACCTGGGGCATCCCTTCAGAAACACTGCTAACTT	chr1:175112226-175112286
PI374562797_3808	TAAGAAGCCTTGGGACTGTCAGGGTAAGAAGTCACTAGGTAGGTG	chr1:175118548-175118608
PI374562797_3252	GGGCATTTTTCTTTGTTTTAGTTTTATCACCTTGGATCAAGACAAGCCCATGAAGTA	chr1:175120028-175120088
PI374562797_5267	TTATAGATTGTATGCAGGTAGCCAGTACTGGCATGAGGTATGGAATTTGCCAA	chr1:175169841-175169901
PI374562797_2795	CTTGGAAAGGACTTCTAAGTTCCAGGGAAGGTGGGCAGGATAGCC	chr1:175171955-175172015
PI374562797_3894	TAATTTTATGAAACTGCAGGGAGCTGCCTGTTTGTGCCAGTTGAATAAGGT	chr1:175179580-175179640
PI374562797_3168	CTAGTGCAAACTCTTTAGAGAAAGTCCACCAACAGTCTTGAACAATCAGTTCTATGTATA	chr1:175181615-175181675
PI374562797_4248	CGTGCCTTTCCTCCCCATCCTCAAACAGAAACTACTAGCTTGCAG	chr1:175193367-175193427
PI374562797_4255	AAACCTACAGGTAGTTTCTCATTCTGCTTCCCAAGCCAATTGCAGG	chr1:175194034-175194094
PI374562797_3460	AAGCGGAACACAGGGTTTGCAGACGTACATAAGCAAGTCCCTAGA	chr1:175200852-175200912
PI374562797_3978	CACGTCATGTCTGTGTAAGGAGCAGTGATATGTGGGAACCAGCTAA	chr1:175250480-175250540
PI374562797_4837	ATTTCAAGGGAGTGATTGCAAGAGGCATGATCTCTCTGACAGTTACCC	chr1:175259093-175259153
PI374562797_3631	CAGAAAACTTTCCTTTTTGGGGGGCAAGGTCGCATCCTCAGAAGA	chr1:175260272-175260332
PI374562797_4843	CGCCTCCCTCACTCCCAGATCCTTTACCACCTTCTGCCACCTCTA	chr1:175265323-175265383
PI374562797_3258	TATTAATGGCCCTGCCTCTACCAATATGAAGGAATCCACCCACGA	chr1:175266495-175266555
PI374562797_4994	AATACCAAGACCCTTAATGTCAAGGTAACATAAGCTATGGCCTGAGAGGCTAA	chr1:175296767-175296827
PI374562797_4045	GAGCCGCGCGCCAGCCCGCCCCGAAGCCGCCGCCTCGTCCCCCTC	chr1:176330183-176330243
PI374562797_4239	ACATTTGAAATACTGGTTTACTAAGCAAGATAATGATTTGTCACTTTTGTTTTTCCCTTT	chr1:176519252-176519312
PI374562797_3570	CATTATTCAATCAGAACGTAGTTATGGTGAGTTCACTATTAAGTTTTATCTTTTGCTTTT	chr1:176535680-176535740
PI374562797_2901	AGGATTGAGTTTAACTGGCATTGGCTCTGGCTTTTCTGCATTCCAAAC	chr1:176577159-176577219
PI374562797_4192	TTTACAGTTCAGTGGAAGATCCTAAATTTGGGGTTCTTAATGATGTTTCAACTTTCCTC	chr1:176625788-176625848
PI374562797_3137	GATAGTGTGGACGAGTAACATTCCCTTTTGGTTCTCTCTCCCATCAC	chr1:176656199-176656259
PI374562797_4784	CCATTGCATTAGACCTTCATTTCCTTGCTGGCCAAGTTACACTACCTTAAATATCTTTTT	chr1:176675110-176675170
PI374562797_4023	TGTGAACCCTAATGACAGAGCCCTGAAATCCAGTGTTTTCTTTTTCTTATGTCTAATTTT	chr1:176677237-176677297
PI374562797_3117	TTCAAAAGTCTCTTCTAATGTGTATTATTTATTCAGTTGCTTTCTGCCTGATTGAACATT	chr1:176681206-176681266
PI374562797_3813	CATAAGTCCTTTTATTCTATTCAGGAAGACACTGTTTATAGCTATACCGTTATCTTCTCT	chr1:176687259-176687319
PI374562797_4439	GGAATCACTTGTGCTTGTACTGGTACTTCTGTGTTTAGAGGTTTTGGTACTTCTTT	chr1:176688104-176688164
PI374562797_3869	TAATGTCAAATCAAAATGATCATATCTCTCTTGAATATGTTCTTTCTCATTTTCTCATCC	chr1:176690135-176690195
PI374562797_3253	CCATCGTTGTGCCAAAAACAATCTGTGGTGGATGTCGCAATGCTTAT	chr1:176692388-176692448
PI374562797_4642	TAGCTGTTTGTGAAACATAGCACACGGGTGAGCTGTTAGGGGAAA	chr1:176699966-176700026
PI374562797_5346	TCCTGTTCTCTACACTAGCTAGCCCTTTCTTTGAAGATGTTGATATTTCCTTCCT	chr1:176703022-176703082
PI374562797_3793	CTCTCGTCCCCCACCCCTGGCGCGGACGGGGTGGTTCCAGCTCAC	chr1:176960956-176961016
PI374562797_4775	GTGGTAGGCATAGAGTTGTTTTCTTGAACTTCGAGGAAGACATTTGCTTAACTTTTTTTT	chr1:177012370-177012430
PI374562797_3546	GCCAATCTAGTTTCTATCACTTGATTGTGAGACAGTATGTAAAAGGCTGCATTTTCTTTC	chr1:177020106-177020166
PI374562797_4330	TTGAAAGCCTTAATCTGGCAGAAAAAAACTAGGCTATTACTTAAATTTAATTTTCACCTT	chr1:177043733-177043793
PI374562797_4466	TAGTCTAAATTTTCTTGTATTCATGTTGTTCTTTTTCATCCCTCTCCCCCATTTTTTTTC	chr1:177057300-177057360
PI374562797_4011	TTCAGTTCAGGTCTTTGCTACAATAAAATGAGATTTGTAAATAACTTAGGTTTTTCTGTT	chr1:177069112-177069172
PI374562797_4408	CCCCCTTTTCTTTGTCATAGTCTCCCAACCTACAACTAAGAAAACGTTCATTTATCTAAT	chr1:177113186-177113246
PI374562797_2930	ACACAACTTTAATCTTATTTTGTCAAATGTTAATTAATCATTGTATGTATTTTGTCTTTT	chr1:177119154-177119214
PI374562797_4639	TTAATATTTTCTTTCAAGGGACTGAAAAATAAAGTAATCATTTGAAAATCTCTTTAAATT	chr1:177120764-177120824
PI374562797_3090	CTTTATATAAAGAGCAGTTTTTAAATTAGTAACAATAATAAAAGATATGAACTTTTTTTT	chr1:177121657-177121717
PI374562797_4820	CTAGGTATTGATAATGACTGTGTGAATAAAAGTATATGTAATATATACAATTTATAATGG	chr1:177127918-177127978
PI374562797_3992	TTATTTAAGTACCTACTTGATGACTATTGTAGACAAAAGCTCTTATGTGTTCTTTTCTTC	chr1:177129607-177129667
PI374562797_3595	CTAACACTGAAGTTTTGCTAGAATAAACCATAAATTTTCTGTTTCCGCTAATTATCTTTT	chr1:177137794-177137854
PI374562797_4852	TTATCTGGCAGAATTATTATGTGTCGTCCTTACATTTTTAATATTTCCCCCTTATTTTGG	chr1:177142464-177142524
PI374562797_3485	CCTCACACCCCATGCTTCTTTAAACAAGGCAGTTTCTATTTTGATTCTACCTG	chr1:177345970-177346030
PI374562797_4279	AATTACCATTATCACCACCACCACCACTACCCAGAATTAGTCACCAACA	chr1:177347997-177348057
PI374562797_4869	TTCTAATTTTGTTAACTATTCTGAACTGCTAGCTTATGCCTTCAAAATTAAAACATGCAA	chr1:177350566-177350626
PI374562797_5303	CTTCCTTTTATCTGCATGTCAAGCAAGATGGCTTCATGGTTGGTCAGAG	chr1:177354275-177354335
PI374562797_4898	GAGATAACAAGGGGTTAAAGGGCAAGCATTTTTGGAGGAAATCTATGGTTCA	chr1:177355878-177355938
PI374562797_5021	TGAAATCTTCATTCACACTTGATTAATGTGGTTATCAAGCCTCCCTGAAACTATCAACTC	chr1:177378621-177378681
PI374562797_5134	CTGATTCTCAGAGGGGAAGGAGCAGGCAGGGTCGTGAGGATTCAC	chr1:180837654-180837714
PI374562797_5262	CAAAGCACATGAGTACACATGTGCCACCCAGAGACAGACACAAAAG	chr1:180838108-180838168
PI374562797_4233	ATTTCCCTCCTCATGACTCCCTTCCCACTCCCTTCCCTCTCGGAG	chr1:180838917-180838977
PI374562797_3427	CACTCCCTAAGAGTTGGTGGGACTTCCCCCAAGCAGTTGGACAAC	chr1:180839904-180839964
PI374562797_3540	TTTTGTCACATTTATATCATTTTCAGTCCCTCCACTTCTCTTTTATGTTTCTATTTTTGC	chr1:181343964-181344024
PI374562797_5325	AGTTTTTCTGTGTGCATTTCTGGGACTTTGCAGCTGTTCCATTTTTTGGA	chr1:181346176-181346236
PI374562797_4904	GTTTTAAGTCTTAAAATGCTCTTCTTAAAGGTACCCAGATCTGATGTAACTCGTGTGTTT	chr1:181350219-181350279
PI374562797_2851	CTTTAACACATTGATTTTACTTACGTATCTGGCCGAATTTTTGTTTGACAATAGGCATTT	chr1:181351208-181351268
PI374562797_3867	GGCTGACTTGAAGAGTGGAAGTTTTCTCCCTTCTCTGATTGTTTTATCCATTTTT	chr1:181352265-181352325
PI374562797_4013	TGCATTGTGTTTTCTGTTACCATATTTCAAGTAAAAAAAAAGTAACTGATTGTGTCTTAA	chr1:181352455-181352515
PI374562797_3086	CATAGAGGACCTGAATTCAGGATGTTTACAGTGTAAAGTGCTTGTGTTTTCCTTCT	chr1:181353008-181353068
PI374562797_3588	TCTGACCTGCTGTGTGCCTCTGTTTAGTCTCAGTCTCACATTCTTG	chr1:181353222-181353282
PI374562797_3603	AAGAAATATTTCCCCAACATCCAGAATTGTCCTTACAGAGGTTAATGTGGCC	chr1:181353722-181353782
PI374562797_3910	TGTTACTGACTTTACACAAGGTTTGGAAAACAAGCCAGTTCAGTGATTTTCTTTTCC	chr1:181357411-181357471
PI374562797_4440	GTGTAGAAAGTGCTCATTGTCTTATATACTTGTACATTTGCCTGTTTTCTCACGCCTG	chr1:181357751-181357811
PI374562797_3753	AGGTTGTTTATATTTTAGTATTTCTCTCAGGTGATTTGTGTCTTTTGCCATCTCTGTCTT	chr1:181361085-181361145
PI374562797_4870	TAAAAAAAAAAAAAAGTTGTGCTTAAAGTCTGTTTTTCTTGCCTGAGAAATGTCCTGTGT	chr1:181361808-181361868
PI374562797_4344	TCAGTCTGAATTAAGAGATATACTCTTCCTTCTTTTGCTAATTATGTATTATTTTCTCCT	chr1:181362914-181362974
PI374562797_5248	GTGTGATTGAGTTCTTCAGGAATACTTGTGTGTCCTACCTTTCCCTTTTCTTTC	chr1:181364282-181364342
PI374562797_4986	TCAGATTTCATGTGAGATGATATGATCCTCTTCAGATAATTTACAGACTTTCTTCTGCAA	chr1:181366032-181366092
PI374562797_2989	TTTTGACTCTTGCTTTATTAAATGTAAATAATTCAGTCCTTTGAGAATAAGTGCTTTATT	chr1:181366987-181367047
PI374562797_4287	TTACCTGAATTTTACTTATGTCCCTATCAGATGGTTGTTTCATGGCTTATTTTTTGTTTT	chr1:181368088-181368148
PI374562797_4126	TTAATCTGGTTAACATTAAGATGCTAAAAGCAGCTAAGATTGTCATTAAACCACATTATT	chr1:181369094-181369154
PI374562797_4077	TCCTAAGCCTACCTTTTCATTAGTTTAAATGTTTTATCCAAAGTGTAGTGATCTTACTTG	chr1:181370348-181370408
PI374562797_4709	AGACAGAAGGGATTTGCTTTGAGGGTTCATCCTCTCATCTGCCAT	chr1:181370730-181370790
PI374562797_5245	CCCTGAAAGGCCCCCTTTTTACTTGTTGGGAGTTTAGCTCAAATG	chr1:181372074-181372134
PI374562797_4471	AAGGAGCGGGAGCATACTTGAGAAAAAGGAAAGCTTTTTTAAAAAAAGTACAATTTTCTT	chr1:181373357-181373417
PI374562797_3455	ATTGGGAAAAAAGATTTAAAGAAGATGAAAACATACAGTCAAGACTCTTTGCCTCATTTT	chr1:181376092-181376152
PI374562797_4164	ACCTGCTAGAACAGTTCCTGAGGTGTTTTTTTTTTTTTTTGACGATCTCTTTTGTATGC	chr1:181443569-181443629
PI374562797_4983	CTTCCAATGCCGCATACATTAAAATATTTCTTCTTCTTCTTTCCTTTCCCCTACCTTG	chr1:181451141-181451201
PI374562797_3201	TTGATTTTTATGTGCATAGTTGTGAAGCATTTGGAAGCATGTCCCTAATTTTCTTTTTCT	chr1:181454078-181454138
PI374562797_4629	CATTCATCATATTTTTTCTATAGAATAAAAAATAACCTATAATATCCTGATTTCTACAAT	chr1:181456513-181456573
PI374562797_4892	ATCTTTCTTTGTTTAACTTAATAGATGATGAGGGCTTGTCCAATGCAGACTGATTATGTT	chr1:181457777-181457837
PI374562797_4228	GCAAACTTGCATGTGTTTGCCTCTCCAGTTTCACAACTGATCTCAATCTTTTAAAA	chr1:181458823-181458883
PI374562797_3335	GCATAATTTATAACAGGTAGGTATGTGGTAAGAATCGGATTTTTAAAGCTTTTGATTTTA	chr1:181461296-181461356
PI374562797_3009	AGAGAGATCTGACTTGAGATCTTTAGACTGTACCACTTGCAACTTCTAACCTGTTC	chr1:181462386-181462446
PI374562797_4298	CCATGTTGAAGGAAATGTATTGTCTGACCCTGCTCACTTCTCTGCC	chr1:181463203-181463263
PI374562797_3758	ATCTTTGCTCTACCTCCACTTTCTAGACTAGTTTGATGTGAATGCTCCATTTGTCTT	chr1:181466649-181466709
PI374562797_2962	TATTGGATGATCCCTTGGGTACATGGTCTCCACCCTCGTTCTGAT	chr1:181467875-181467935
PI374562797_3279	TTATGTTTGCTAACTCTATGCTGACCCAGAAAGTGCTCATGCTCCCTTTC	chr1:181468340-181468400
PI374562797_4992	TTAAGTTCCATGGCCAAGTGCAAAGCCTTAACCGATTCGCCTTAAC	chr1:181470055-181470115
PI374562797_4234	GTGTAACTGAACAACCTAAAGGAAGCCCTTTGCGTGAAAACTCTTATTCTTTTGTTTTTA	chr1:181471263-181471323
PI374562797_5153	GTCCTAACAAGGCTGGTGTGGTAACTGGTAAGCAGAAGTCAGACT	chr1:181473040-181473100
PI374562797_4380	AATGTGTCAGAGTGATTTTGCCAGCAGGAATGTACTTCCTCTAATCTTGTTCTATCT	chr1:181473995-181474055
PI374562797_4417	GCCCCTTTCACTCATTTGTAAATTTGCTTTCATCTTCACGGCAGTTTTTTCTTTTC	chr1:181475052-181475112
PI374562797_3260	TTGTCTTTGGGATGTTTTTGTGCCTCACCCCTATCTCTCCTTCCG	chr1:181475728-181475788
PI374562797_4030	TGGAGGAAATTTATGTGGAGACTTATAAGACAGTTTGACTAAAGTCTCTCTGGCCAT	chr1:181496690-181496750
PI374562797_4647	AGGACTCTCAGAGAAGGGCCATAACACAGATGCACTAGCAGGATG	chr1:181496890-181496950
PI374562797_4863	AAAATCAAATGCACACTTCCCATCCCTCCCAGTCCCAGCTGGGTG	chr1:181514241-181514301
PI374562797_5149	AATGAAGGGAGGAGAGAAAGAAAAGAGACAGGACTGGGAATCAAGTTC	chr1:181520398-181520458
PI374562797_4963	CCTTCCGCCCTTGCACTCTGGTGGTTCACGCATCCCCAGGCTTGG	chr1:181525816-181525876
PI374562797_3990	CCACTCCCAGTAAGTCTCCGGGCCACTGCCTCTGGCATCTTCAGG	chr1:181528478-181528538
PI374562797_5208	GAACTATCAGGCCAGGGATGGGGGGACGGGGATTGAAGAGGAGAG	chr1:181529393-181529453
PI374562797_3306	CTTGACCATCTGCACCTCCCTCCAGCTGCCCCGCCCTCATGCCAT	chr1:181540358-181540418
PI374562797_2873	ATTTGCTTCGATGTCTCTTTTAATGTTACCCATTGTTTTAACCTGGATCACACTTTATTC	chr1:181977814-181977874
PI374562797_5094	TGGGATAGATTGTGGTTAGCAGAGAGGAAAAAAATACTCTTTTTCTTTCTCTTTATCCCG	chr1:182042062-182042122
PI374562797_4231	TATTTCAATGCTTCCAATTTTACTTTAGGGAGTCATTTCTCCTTATGGTAATTGTTAATT	chr1:182083253-182083313
PI374562797_3521	AAGTTGAATAGAGTTGCTTTCCAACACCACTGACTGTTTTTGCTTGCTTGTTCATTATT	chr1:182101683-182101743
PI374562797_2771	ATTGCTTTGCCTCCCCACAGCCAGTTGGGTGCAGTGACTCTCCATTT	chr1:182116303-182116363
PI374562797_3555	GTCTGATGACTCTATAAGCAAGATTATATACACTGGCGCCAAATTACTAATCTTTTCCAT	chr1:182119473-182119533
PI374562797_4187	AGATGACATGCTTTGCCATATGAAATGTCTGTGTTGTCCTTAAAGTCAGTTCCTC	chr1:182120410-182120470
PI374562797_3338	CAGGAAACCACCAAGTCATTGTAATATTGATAGTTAAATGCCTTTTATGTTTTAATCACT	chr1:182124161-182124221
PI374562797_4087	AGCTGGGCCAAAAGTGTCGGGTTATTCCTAACTCTTCATTGTTAATATTTTCTTAATCC	chr1:182127764-182127824
PI374562797_3830	CTCTTTACTTCTTACCATTGTGGCATCCTGTATCAATTCCCTCTGTGTGCAT	chr1:182133495-182133555
PI374562797_5146	CTTGAAGATTCCTAAAACCCCTCAACTTTTCAATGACAATAAAGACAGTTTTGCTTTGGA	chr1:182135837-182135897
PI374562797_3022	AGATTCTATATTTGGTTGGCCTTATTATTCAGTCTTTTTTTTTTAATTTTTGGTATTCTG	chr1:182140537-182140597
PI374562797_5206	TGAATTTAAGTGTGTTTTTCAATTCTCTAACTTTGACCTCATGGAGCCCCCTTC	chr1:182142699-182142759
PI374562797_4435	AAATATTTGCCTAATCATGGATTCCAGATTTGTAACAGCCCAAATGCTTGGCATTCT	chr1:182147769-182147829
PI374562797_3544	GTCAGGAGAACTCCCTCAGGAAACGTGAAGCTAAGTACTTTACAAACCT	chr1:182157909-182157969
PI374562797_4235	CAGGCCAACACGCGGCGGCGCACCCTCCCTCGCGCCGCGGGCCTC	chr1:183281104-183281164
PI374562797_4096	TGGGTATTTTTGTCTTTAGCCCAAAGATACTAGCATTGTTTACATTTGCTTTCCCCT	chr1:183328746-183328806
PI374562797_3736	CCATAATTTAAGTACATTTTTCTCATTGGCATATTCTAGAAATGAAATTTTTAATGATTT	chr1:183335476-183335536
PI374562797_2856	ATTAGAAAACTTGTTCCATTTATTACTATTCCACATTCTATCATGTAATCCAGTTATGTC	chr1:184550314-184550374
PI374562797_3832	AATAAAGCAGTGTTTTCACAAACAAGTTTGATGTATAAAAACTGTATTGCAGTCAAGGGC	chr1:184553167-184553227
PI374562797_4193	GGCTAAAGGAAAACAAATGTACAAGTCTGTTGAGACTAAAGCAAGCAAAAACAACAAAAT	chr1:184554132-184554192
PI374562797_4817	GCCAGAAGATACTTCATAGGTTTTCATTTTACCAATAAAACAGAACCTACTATCTGCCTT	chr1:184554418-184554478
PI374562797_3645	TAAATCACATCTTAATAGTTTATTACCAAATACATACAAATTCAGGGGATCTAAAGGTTT	chr1:184555997-184556057
PI374562797_4007	TAAACAAACTAACAGAGAAAGACTAAAAGTTTGATTAGTTATAAAGTATGTTTCTCTTTC	chr1:184558003-184558063
PI374562797_3468	CCACACATATGGACTATATAAATATCTGCTCAAGAAATGAATTACTTTTACATAATGGGT	chr1:184558203-184558263
PI374562797_4418	ATAATGGAAAGGGAGAAAAGCCAAGATTTTTTTCAAGTTCATTTTTCATAATGACCAGTA	chr1:184559371-184559431
PI374562797_3062	AATTAAGTGCAATTCTAGTTTAGAAAATACCAGAGATATTCAATTCAAAAAAGGCTAATA	chr1:184561449-184561509
PI374562797_3575	CCTTGGAAAACAGCAAGTGAAAGAAAGCTCATAGAAAGAACTATGAATGGTTAAAATTCT	chr1:184561789-184561849
PI374562797_4730	AGTATCCCAAGGATTTGAGCACTTTCATCCAATAGTTTAAAAACACTAGATGATTTCAAA	chr1:184563145-184563205
PI374562797_4268	TTCAATTTGTCAAAGCTAATTTCATTCACGAAAAGCAACGGTGTGGTACTTTAGGTATGT	chr1:184567183-184567243
PI374562797_2908	GGCTGTAGCTGAAAAGAGTACCTTAACTCTACTGGTAAAAGTTAAAATACACAGAAAGAA	chr1:184567880-184567940
PI374562797_3024	GAAATTACTGTCATCTTCTCATAATAAATCTAAATAAGCAGTCTCATCAGATCTGTATTA	chr1:184570010-184570070
PI374562797_4515	CAGAAAGATCACTAGATATTCCCTGAGCTTTAAAAGAAAAATAACAGACTATGAAATAAC	chr1:184570753-184570813
[truncated: 117,948 more rows]
